# Supplementary material for: Inflammatory and nutritional indexes as predictors of acute kidney injury in patients with Immunoglobulin A nephropathy: a retrospective study
Source: PeerJ. 2025 Aug 20;13:e19917. doi: 10.7717/peerj.19917 (PMC12374690; doi:10.7717/peerj.19917)
Supplement: Supplemental Information 10 [file peerj-13-19917-s010.csv]

	No	Gender	Age	MAP	cigarette	alcohol	DM	WBC	NEO	LY	MO	HBG	PLT	ChE	ALB	BUN	Cr	eGFR	UA	TC	TG	HDL	LDL	IgG	IgA	IgM	C3	C4	CRP	ASO	URBC	UPRO	UALB	ANA	M	E	S	TT	C	ESRDtime	END	NS	BMI	PNI	SII	SIRI	PIV	NLR	PLR
1	610	2	32	105.3333333	0	0	0	5.46	3.14	2.09	0.17	117	218	7435	28.9	4.96	88.2	74.7	342	5.02	1.31	1.47	2.78	7.97	2.46	2.04	1.03	0.21	3.02	49.7	9.8	2.47	2101.8	1	1	0	0	1	2	54	0	0	20	39.35	327.5215311	0.255406699	55.67866029	1.502392344	104.3062201
2	538	2	38	98.66666667	0	0	0	6.52	3.49	2.63	0.29	139	297	9373	31.9	3.95	65.6	102.4	293	4.31	2.34	1.15	2.35	18.4	3.45	1.02	1.21	0.22	3.23	50	23.9	0.73	449.28	1	1	0	0	0	0	65	0	0	28.04037814	45.05	394.1178707	0.384828897	114.2941825	1.326996198	112.9277567
3	583	1	59	95	1	0	0	4.04	1.6	1.93	0.38	122	139	8875	15.1	5.56	30.2	138.7	342	5.73	1.49	1.38	4.03	8.54	4.69	2.08	2.05	0.36	3.03	80.6	1.2	5.99	3310	1	1	1	0	0	0	26	0	1	17.85467128	24.75	115.2331606	0.315025907	43.78860104	0.829015544	72.02072539
4	508	1	44	115.3333333	0	0	0	5.67	3.02	2.01	0.49	142	217	9572	38	6.21	88.1	91.5	382	4.48	2.94	0.84	2.61	9.37	4.09	0.56	1.06	0.27	3.23	94	62	1.3	992.6	1	1	0	1	1	0	55	0	0	26.82742078	48.05	326.039801	0.736218905	159.7595025	1.502487562	107.960199
5	401	2	31	93.33333333	0	0	0	9.4	6.17	2.53	0.5	94	182	6169	24	9.11	198.7	28.2	461	7.29	1.56	1.66	4.07	6.97	1.64	0.87	0.85	0.28	3.02	49.4	41.2	5.64	4920.3	1	1	1	1	1	1	52	0	1	20.02884153	36.65	443.8498024	1.219367589	221.9249012	2.438735178	71.93675889
6	227	2	26	126.6666667	0	0	0	8.7	5.79	2.23	0.5	120	266	8655	34.1	6.41	119.9	53.9	619	3.87	1.55	1.07	2.33	7.63	3.15	1.74	1.3	0.34	2.57	1.1	21.3	3.2	1892.56	1	1	1	1	1	2	30	0	0	25.2825699	45.25	690.6457399	1.298206278	345.32287	2.596412556	119.2825112
7	49	2	50	106.3333333	0	0	0	4.19	1.99	1.93	0.2	128	227	7387	31	7.43	123	44.2	369	5.77	2.07	0.94	3.68	14.72	2.95	1.14	0.94	0.37	1.79	66.52	4.5	1.6	1188.27	1	1	0	1	1	2	15	0	0	25.23634033	40.65	234.0569948	0.206217617	46.81139896	1.031088083	117.6165803
8	114	2	30	123.3333333	0	0	1	5.89	3.63	1.76	0.31	146	259	7801	29.2	6.87	153.5	38.9	352	8.64	6.98	1.35	5.04	7.67	2.81	1.22	1.3	0.28	3.23	73.87	47.4	9.59	5757.89	1	1	1	1	1	2	22	1	1	25.5078125	38	534.1875	0.639375	165.598125	2.0625	147.1590909
9	91	1	66	113.3333333	0	0	0	6.69	4.45	1.46	0.57	133	188	9814	33.3	10.28	190	30.96	506	6.51	4.92	1.23	3.8	11.35	3.26	1.86	1.03	0.38	1.92	40.8	16.1	2.04	1191.43	1	1	1	1	1	1	21	0	0	23.52941176	40.6	573.0136986	1.737328767	326.6178082	3.047945205	128.7671233
10	315	1	33	140	0	0	0	11.26	7.66	2.63	0.67	161	250	9554	38.7	8.03	141.2	55.9	534	5.26	2.31	0.9	3.67	8.81	2.46	0.94	1.03	0.27	1.78	269.17	5.1	2.16	1615.82	1	1	0	1	0	1	10	0	0	17.61225676	51.85	728.1368821	1.951406844	487.851711	2.912547529	95.05703422
11	236	1	49	126.6666667	0	0	0	6.81	4.87	1.37	0.46	177	221	5764	39.3	5.1	161.8	42.4	350	5.25	2.34	0.78	3.67	9.97	3.1	1.08	1.04	0.27	1.33	8.39	0.2	0.75	292.42	1	1	0	1	1	0	12	0	0	30.8112461	46.15	785.5985401	1.635182482	361.3753285	3.554744526	161.3138686
12	177	2	33	130	0	0	0	6.79	4.39	1.75	0.39	127	226	6923	32.9	9.76	150.6	39	554	6.66	2.87	1.37	4.23	8.77	2.39	2.31	0.94	0.31	3.89	21.46	6.3	1.58	831.51	1	1	1	1	1	0	27	0	0	23.53509816	41.65	566.9371429	0.978342857	221.1054857	2.508571429	129.1428571
13	59	2	33	85.33333333	0	0	0	6.12	3.63	1.85	0.52	97	306	6349	36.6	4.28	58.4	116.3	282	5.43	1.28	1.29	3.72	8.11	2.72	1.89	0.89	0.3	1.92	56.47	10.8	3.36	2138.74	1	1	1	1	0	1	15	0	0	23.91184573	45.85	600.4216216	1.020324324	312.2192432	1.962162162	165.4054054
14	144	2	30	85.33333333	0	0	0	6.61	3.28	2.97	0.3	125	232	6885	37.6	6.35	98.7	65.93	429	4.58	0.53	1.48	2.74	12.02	3.09	1.01	0.91	0.29	1.61	16.18	2.7	1.19	821.37	1	1	1	1	0	0	26	0	0	20.88900598	52.45	256.2154882	0.331313131	76.86464646	1.104377104	78.11447811
15	119	2	28	73	0	0	0	5.31	3.24	1.69	0.28	132	223	9145	35.8	4.32	60.6	118.6	240	5.85	1.26	1.57	3.52	10.75	2.94	1.46	1.35	0.17	1.44	142.41	50.1	2.56	1652.18	1	1	1	1	0	1	16	0	0	24.453125	44.25	427.5266272	0.536804734	119.7074556	1.917159763	131.9526627
16	113	2	55	118.3333333	0	0	0	6.38	3.25	2.4	0.55	144	222	9595	37.3	8.98	69.5	84.8	458	6.47	3.3	1.28	4.07	11.77	5.33	0.63	1.22	0.24	1.72	23.08	5.9	1.35	803.71	1	1	1	1	0	0	3	0	0	23.45635062	49.3	300.625	0.744791667	165.34375	1.354166667	92.5
17	204	2	45	133.3333333	1	1	0	10.2	6.41	2.62	0.73	134	283	8598	35.9	5.78	104.4	55.8	394	6.82	2.31	1.16	4.69	10.86	2.43	1.34	1.34	0.27	2.72	158.26	51.6	2.86	2710.99	1	1	1	1	1	1	24	0	0	29.13631634	49	692.3778626	1.785992366	505.4358397	2.446564885	108.0152672
18	5	2	25	89.33333333	0	0	0	5.14	2.88	1.54	0.5	118	208	6351	31.9	5.52	69	105.3	248	5.7	0.73	1.69	3.43	7.77	1.96	0.94	1.03	0.31	0.41	1.88	35.3	1.329	1072.64	1	1	1	1	1	1	11	0	0	17.90885536	39.6	388.987013	0.935064935	194.4935065	1.87012987	135.0649351
19	14	2	35	116.6666667	0	0	0	6.4	4.32	1.71	0.26	145	244	9124	36	6.11	51.5	119.1	309	4.79	1.02	1.11	2.95	9.8	1.58	1.15	1.16	0.29	2.07	125.95	95.9	2.19	1826.05	1	1	1	1	0	2	12	0	0	31.07438017	44.55	616.4210526	0.656842105	160.2694737	2.526315789	142.6900585
20	218	2	53	136.6666667	0	0	0	9.67	7.09	1.76	0.75	120	266	8588	35.8	4.51	60.1	100.2	396	6.11	2.47	1.16	4.02	8.04	2.6	0.78	1.34	0.52	3.7	51.8	33.4	1.56	993.14	1	1	1	1	0	1	30	0	0	22.86253448	44.6	1071.556818	3.021306818	803.6676136	4.028409091	151.1363636
21	2	2	52	93.33333333	0	0	0	8.94	5.82	2.3	0.59	136	234	9168	33.8	10.35	104.8	52.9	431	6	2.63	1.21	3.64	11.4	2.94	1.16	1.42	0.3	0.35	5.13	21.5	1.16	860.15	1	1	1	1	0	1	1	0	0	24.4140625	45.3	592.1217391	1.492956522	349.3518261	2.530434783	101.7391304
22	112	2	28	128.6666667	0	0	0	10.23	6.17	3.15	0.59	159	307	12666	42.2	4.34	67.7	105.5	504	6.03	2.4	1.22	3.96	8.86	2.18	1.15	1.34	0.56	7.27	139.2	18	2.45	1769.03	1	1	1	1	0	1	23	0	0	31.1328125	57.95	601.3301587	1.155650794	354.7847937	1.958730159	97.46031746
23	131	2	41	107	0	0	0	10.45	7.17	2.13	0.97	156	302	7428	36.4	3.19	76.1	83.8	324	5.66	1.44	1.21	3.64	16.39	2.75	0.91	1.14	0.24	13.37	97.79	41.9	1.94	1112.72	1	1	0	1	0	1	21	0	0	27.21730295	47.05	1016.591549	3.265211268	986.0938028	3.366197183	141.7840376
24	84	1	43	94.33333333	0	0	0	6.97	4.59	1.75	0.44	95	278	8310	28.8	17.44	242.2	27.13	735	4.71	0.85	0.87	3.03	14.83	2.42	1.07	0.75	0.31	2.84	39.49	3.3	5.01	2633.12	1	1	1	1	1	1	14	0	1	23.1206236	37.55	729.1542857	1.154057143	320.8278857	2.622857143	158.8571429
25	99	1	43	116.6666667	0	0	0	8.88	6.47	1.5	0.66	153	201	9435	37.4	11.38	209.5	32.3	551	4.94	3.02	0.83	3.14	5.59	0.95	0.56	1.06	0.27	2.08	20.31	131.1	4.03	2247.81	1	1	1	1	1	0	17	0	0	23.35563691	44.9	866.98	2.8468	572.2068	4.313333333	134
26	180	2	48	126.6666667	0	0	0	8.65	5.19	2.59	0.64	118	219	6339	36.3	5.56	106.7	53.2	445	3.5	1.05	1.01	2.16	19.03	3.34	0.8	1.05	0.18	2.95	53.8	53.4	0.85	511.07	1	1	1	1	1	1	27	0	0	26.55647383	49.25	438.8455598	1.282471042	280.8611583	2.003861004	84.55598456
27	210	1	40	86.66666667	0	0	0	5.78	3.07	1.93	0.47	149	220	8591	35.6	6.25	98.5	82.2	319	5.37	1.23	1.02	3.6	7.77	3.9	0.49	1.23	0.51	1.91	16.07	18.3	3.74	3343.6	1	1	1	1	1	0	27	0	0	25.60046488	45.25	349.9481865	0.74761658	164.4756477	1.590673575	113.9896373
28	47	2	41	95.33333333	0	0	0	9.61	6.57	1.74	1.08	147	259	8219	35.1	5.86	90.9	67.8	581	5.42	1.19	0.99	3.68	11.45	3	0.83	1.49	0.51	62.03	29.7	8.6	2.65	1923.6	1	1	1	1	1	0	13	0	0	29.38475666	43.8	977.9482759	4.077931034	1056.184138	3.775862069	148.8505747
29	135	1	40	88.33333333	0	0	0	8.11	5.25	1.86	0.65	141	223	8831	38	6.26	94	87	427	4.86	2.17	0.92	3.3	10.06	2.09	0.62	1.05	0.19	2.11	40.27	15.9	0.99	553.1	1	1	1	1	0	0	4	0	0	24.68571429	47.3	629.4354839	1.834677419	409.1330645	2.822580645	119.8924731
30	231	1	66	101	0	0	0	5.46	3.45	1.42	0.4	126	202	6433	33.4	8.68	193.1	30.4	569	4.74	1.19	0.88	3.11	9.45	3.64	0.52	0.85	0.24	3.58	17.1	2.4	1.98	1954.37	1	1	1	1	1	1	11	0	0	23.66143862	40.5	490.7746479	0.971830986	196.3098592	2.429577465	142.2535211
31	126	2	29	71	0	0	0	8.3	4.69	2.84	0.58	120	272	6980	35.4	4.33	45	130	252	4.09	0.7	1.34	2.15	9	2.29	1.03	1.02	0.26	1.33	48.77	24.7	0.98	583.34	1	1	1	1	0	1	16	0	0	25.46875	49.6	449.1830986	0.957816901	260.5261972	1.651408451	95.77464789
32	539	2	43	113.3333333	0	0	0	4.46	2.25	1.73	0.38	107	284	14232	34.6	5.77	65.3	98.7	345	5.77	1.1	1.52	3.46	8.67	2.49	1.47	1.09	0.24	3.23	516	29.6	1.18	962.8	1	1	0	1	0	1	59	0	0	23.8330046	43.25	369.3641618	0.494219653	140.3583815	1.300578035	164.1618497
33	567	2	32	140	0	0	0	6.29	4.46	1.31	0.29	120	158	7451	30.5	15.55	169	45.3	433	4.5	0.9	1.61	2.7	11.6	4.14	2.25	0.92	0.23	3.13	345	204	4.68	3528	1	1	0	1	2	2	7	0	0	21.96712018	37.05	537.9236641	0.987328244	155.9978626	3.404580153	120.610687
34	19	2	62	140	0	0	0	9.97	6.88	2.25	0.58	112	311	7808	40.1	11.35	160.5	29.4	645	4.99	3.66	1.01	2.92	9.91	4.72	1.16	1.21	0.43	1.58	12.77	3.4	0.61	368.4	1	1	1	1	1	2	10	0	0	26.75853229	51.35	950.9688889	1.773511111	551.5619556	3.057777778	138.2222222
35	170	2	30	85	0	0	0	6.68	4.36	1.66	0.47	120	238	7308	41.2	7.79	145.5	41.5	467	5.1	3.06	0.79	3.41	11.42	2.55	1.72	1.11	0.24	6.34	7.04	2.3	0.79	432.92	1	1	1	1	0	0	3	0	0	26.953125	49.5	625.1084337	1.234457831	293.8009639	2.626506024	143.373494
36	136	2	48	126.6666667	0	0	0	7.72	5.85	1.2	0.49	77	195	6646	34.9	10.45	174.2	29.4	619	5.24	1.02	1.55	3.19	9.26	2.34	1.33	0.85	0.38	4.58	57.02	5.3	1.4	789.33	1	1	0	1	1	0	24	0	0	22.05170497	40.9	950.625	2.38875	465.80625	4.875	162.5
37	21	2	46	126.6666667	0	0	0	6.25	4.02	1.7	0.37	137	245	9272	33.9	4.16	59.9	105.4	403	4.41	2.15	0.78	2.85	10.81	3.15	0.98	1.28	0.36	0.67	87.41	5.6	1.713	1285.38	1	1	1	1	0	0	9	0	0	24.00548697	42.4	579.3529412	0.874941176	214.3605882	2.364705882	144.1176471
38	268	1	57	99.33333333	0	0	0	4.95	2.81	1.53	0.4	136	178	7144	29.4	8.06	107.2	65.9	349	5.88	1.51	1.27	4.35	4.41	1.54	0.86	1.04	0.32	4.15	19.11	97	3.39	3139.75	1	1	1	1	0	1	20	0	0	24.1671624	37.05	326.9150327	0.734640523	130.7660131	1.836601307	116.3398693
39	8	2	58	98.33333333	0	0	0	6.98	4.02	2.23	0.5	139	292	8211	31.8	5.08	92.4	59	341	6.72	2.63	1.21	4.44	10.26	3.09	1.06	1.23	0.42	1.65	45.47	18.6	2.58	2136.4	1	1	1	1	0	1	12	0	0	29.296875	42.95	526.3856502	0.901345291	263.1928251	1.802690583	130.941704
40	289	1	58	94	0	0	0	6.67	2.93	2.85	0.54	163	355	7824	24.9	7.83	127.4	53.1	481	8.82	1.95	1.62	6.15	5.59	1.58	1.02	0.97	0.26	2.49	11.44	17.6	12.48	10275	1	1	1	1	0	1	1	0	1	23.56663223	39.15	364.9649123	0.555157895	197.0810526	1.028070175	124.5614035
41	34	2	60	113.3333333	0	0	0	6.55	3.98	1.85	0.44	114	332	8964	39.7	6.79	111.5	46.4	402	5.23	2.67	0.94	3.32	11.61	6.31	0.38	1.24	0.49	8.78	81.96	3.3	0.97	712.37	1	1	1	1	0	1	13	1	0	33.203125	48.95	714.2486486	0.946594595	314.2694054	2.151351351	179.4594595
42	365	1	24	95	0	0	0	6.28	4.63	1.34	0.28	141	258	9533	40.4	6.32	97.6	93	547	4.75	1.68	1.05	2.91	14	3.26	0.53	1.02	0.21	3.11	318	9	0.84	589	1	1	1	1	0	2	2	0	0	24.65306122	47.1	891.4477612	0.967462687	249.6053731	3.455223881	192.5373134
43	263	1	49	113.3333333	1	0	0	9.46	4.44	4.3	0.55	141	297	4938	36.2	5.67	95.1	80.6	601	6.15	1.82	1.05	4.63	10.01	2.24	0.73	1.19	0.31	8.61	23.99	62	2.56	1836.03	1	1	1	1	0	0	34	0	0	25.62055451	57.7	306.6697674	0.567906977	168.6683721	1.03255814	69.06976744
44	17	2	45	143.3333333	0	0	0	7.15	4.6	1.81	0.51	139	279	7056	32	5.62	128.4	43.28	449	5.32	1.05	1.68	3.33	8.75	2.54	1.18	0.98	0.29	0.26	17.15	5	3.48	2443.58	1	1	0	1	0	0	10	0	0	24.05876951	41.05	709.0607735	1.296132597	361.6209945	2.541436464	154.1436464
45	75	2	56	82	0	0	0	7.12	4.91	1.59	0.52	143	223	9771	38.4	4.76	62.9	95.3	397	5.83	3.67	1.04	3.74	11.32	2.86	0.53	1.71	0.41	3.34	39.39	6.5	1.52	844.95	1	1	1	1	0	2	20	0	0	25.390625	46.35	688.6352201	1.605786164	358.0903145	3.088050314	140.2515723
46	418	1	60	133.3333333	1	1	0	7.04	4.07	1.84	0.42	105	293	7351	17	5.89	92	77.6	347	5.81	1.39	1.09	4.1	2.49	1.61	1.07	0.82	0.22	3.02	49.4	121.9	11.9	9620	1	1	1	1	0	1	50	0	1	24.91349481	26.2	648.1032609	0.929021739	272.2033696	2.211956522	159.2391304
47	823	2	21	106	0	0	0	10.1	7.89	1.81	0.38	142	220	7464	37.8	5.19	55.8	128.1	241	4.07	0.74	2.01	1.7	6.44	3.29	1.64	0.91	0.26	0.86	55.3	220.7	2.98	2622.3	1	1	1	1	0	0	61	0	0	18.96192742	46.85	959.0055249	1.656464088	364.4220994	4.359116022	121.5469613
48	256	1	46	130	0	0	1	9.62	6.37	2.34	0.69	145	162	9863	42.2	6.86	124.8	59.2	521	4.29	3.06	0.82	3.01	8.03	3.59	0.71	1.48	0.36	5.15	7.88	54.45	1.31	860.73	1	1	1	1	1	0	31	0	0	24.22145329	53.9	441	1.878333333	304.29	2.722222222	69.23076923
49	298	2	44	140	0	0	0	7.31	4.93	1.87	0.34	139	369	11451	32.9	6.7	86.2	70.8	314	3.94	0.98	1.4	2.51	7.6	3.31	1.16	1.21	0.37	2.04	47	25.4	1.97	1691.55	1	1	1	1	0	0	35	0	0	21.1328125	42.25	972.8181818	0.896363636	330.7581818	2.636363636	197.3262032
50	270	2	31	88.33333333	0	0	0	6.5	3.97	1.86	0.51	109	230	7640	25	4.85	52	122.6	379	6.23	1.03	1.32	4.44	4.01	2.69	1.25	0.9	0.18	1.34	35.89	266.7	4.75	4003.57	1	1	1	1	1	1	35	0	1	21.90758246	34.3	490.9139785	1.088548387	250.366129	2.134408602	123.655914
51	483	2	44	94.66666667	0	0	0	4.69	2.6	1.63	0.33	107	184	6796	36.4	4.77	52.9	111	323	3.44	1.11	1.39	1.73	11.2	4.31	1.49	1.3	0.22	3.23	54.1	11.4	0.74	448.2	1	1	0	1	0	0	33	0	0	22.86236854	44.55	293.4969325	0.526380368	96.85398773	1.595092025	112.8834356
52	321	2	21	87.66666667	0	0	0	7.07	4.86	1.5	0.57	112	248	6472	36.4	6.3	52.6	131.1	353	3.74	2.26	0.96	2.29	12.4	2.05	0.69	1.24	0.29	3.58	50.6	36.4	1.6	1290.8	1	1	1	1	0	1	8	0	0	31.90311419	43.9	803.52	1.8468	458.0064	3.24	165.3333333
53	156	2	51	82	0	0	0	6.14	3.86	1.6	0.54	128	238	9133	33.4	7.66	78.6	75.1	455	5.76	5.39	1.16	3.48	7.45	3.15	1.01	1.16	0.29	8.74	31.23	3.6	3.11	1774.24	1	1	1	1	0	1	8	0	0	28.28282828	41.4	574.175	1.30275	310.0545	2.4125	148.75
54	302	2	29	102	0	0	0	6.64	3.93	2.27	0.26	135	300	9845	40.6	3.7	57.8	120.1	333	5	1.06	1.21	3.47	11.03	2.23	1.26	1.17	0.26	4.71	258.05	2.9	1.33	933.4	1	1	0	1	1	1	34	0	0	23.7953599	51.95	519.3832599	0.450132159	135.0396476	1.731277533	132.1585903
55	228	2	57	135.3333333	0	0	0	5.69	2.81	2.43	0.37	126	185	11635	39.8	6	58.3	98.4	322	7.37	2.74	1.05	5.13	11.64	2.82	0.88	1.34	0.31	2.55	13.75	10.6	1.33	987.38	1	1	1	1	0	1	24	0	0	27.43484225	51.95	213.9300412	0.427860082	79.15411523	1.156378601	76.13168724
56	821	2	27	77.66666667	0	0	0	7.06	3.86	2.83	0.23	138	334	13996	26.7	6.31	102.4	49.6	302	7.16	1.64	1.9	4.31	2.89	2.38	1.43	1.1	0.25	0.86	55.3	67.8	8.9	7095	1	1	1	1	1	1	6	1	1	22.17970522	40.85	455.5618375	0.313710247	104.7792226	1.363957597	118.0212014
57	586	2	45	110	0	0	0	5.33	2.93	1.25	0.45	133	146	8374	37.5	4.48	114.8	49.6	305	5.01	2.24	1.13	2.93	16.1	2.41	1.88	1.07	0.28	3.03	146	30	0.66	427.5	1	1	0	1	0	1	27	0	0	21.50188649	43.75	342.224	1.0548	154.0008	2.344	116.8
58	589	2	30	94.66666667	0	0	0	4.69	3.21	1.14	0.28	137	225	7297	40.4	3.26	72.8	95.5	349	3.08	0.65	1.24	1.66	12.6	4.79	1.54	0.93	0.2	3.03	49.7	22	0.65	348	1	1	0	1	0	1	3	0	0	22.58270917	46.1	633.5526316	0.788421053	177.3947368	2.815789474	197.3684211
59	259	1	56	130	0	0	1	12.43	9.47	2.04	0.68	154	444	12635	35.4	8.31	99.6	72.5	397	6.17	1.75	1.15	4.45	8.46	3.44	1.01	1.43	0.32	2	14.74	4.7	1.75	1194.79	1	1	0	1	0	1	33	0	0	26.12861083	45.6	2061.117647	3.156666667	1401.56	4.642156863	217.6470588
60	77	2	51	111.6666667	0	0	0	5.76	3.26	1.53	0.66	117	354	7573	34.4	6.38	71.5	84.2	328	5.23	1.62	1.02	3.38	18.12	4.57	1.69	1.32	0.18	6.07	89.12	123.6	1.07	478.45	1	1	1	1	0	0	1	0	0	27.96801606	42.05	754.2745098	1.40627451	497.8211765	2.130718954	231.372549
61	238	1	39	126.6666667	0	0	0	7.53	4.32	2.36	0.62	112	251	8217	35.3	20.28	378.9	16.3	656	4.89	1.41	0.91	3.44	6.82	2.25	2.04	1.09	0.22	1.71	21.93	43.2	3.2	3137.11	1	1	0	1	1	2	3	0	0	24.85795455	47.1	459.4576271	1.134915254	284.8637288	1.830508475	106.3559322
62	544	1	27	91.33333333	0	0	0	6.66	5.35	0.87	0.33	117	210	5633	33.8	6.38	121.8	69.7	453	3.33	0.94	0.93	2	9.48	3.11	1.07	0.84	0.24	3.23	50	109.9	0.98	670.5	1	1	1	1	0	2	66	0	0	21.2294963	38.15	1291.37931	2.029310345	426.1551724	6.149425287	241.3793103
63	457	2	49	116.6666667	0	0	0	7.67	4.99	2.02	0.44	124	320	10663	37.5	5.14	66.2	93.8	391	6.46	2	1.58	4.13	8.96	4.08	0.37	1.26	0.31	10.9	199	6.3	1.58	1322.6	1	1	1	1	0	1	33	0	0	25.63691716	47.6	790.4950495	1.086930693	347.8178218	2.47029703	158.4158416
64	250	1	41	99	0	0	0	4.74	2.49	1.67	0.37	146	177	7862	38.4	8.21	114.5	68.1	468	4.67	1.36	1.12	3.1	10.61	3.46	0.51	1.02	0.35	1.1	66.91	12	1.08	749.54	1	1	0	1	0	0	31	0	0	24.05876951	46.75	263.9101796	0.551676647	97.64676647	1.491017964	105.988024
65	328	2	68	113.3333333	0	0	1	7.46	4.29	2.22	0.57	125	343	7116	34.7	6.36	91.9	55.4	435	5.38	2.18	1.42	2.72	10.78	6.47	0.43	1.4	0.45	1.55	13.03	16.4	2.35	2002	1	1	0	1	0	0	36	0	0	35.0390625	45.8	662.8243243	1.101486486	377.8098649	1.932432432	154.5045045
66	300	2	30	92.66666667	0	0	0	5.83	4.12	1.17	0.34	81	243	6486	34.4	5.15	232.6	23.5	595	6.13	2.77	1.29	4.27	11.53	3.86	0.6	0.85	0.29	2.78	50.38	14.7	1.78	1376.2	1	1	1	1	1	1	3	0	0	19.28937927	40.25	855.6923077	1.197264957	290.9353846	3.521367521	207.6923077
67	501	1	38	97.33333333	1	0	0	8.2	3.74	3.59	0.42	171	214	8942	39.8	8.17	98.7	83.2	432	5.83	3.58	0.85	4.27	8.84	2.75	0.57	1.12	0.22	3.23	50	3.9	2.02	1670.1	1	1	0	1	1	1	59	0	0	25.79591837	57.75	222.9415042	0.437548747	93.63543175	1.04178273	59.61002786
68	1010	2	49	96.66666667	0	0	0	8.22	4.63	2.72	0.59	133	256	9892	31	4.43	86.5	67.4	336	4.85	2.22	1.51	2.87	7.34	4.98	1.4	0.92	0.23	0.17	51.9	28.3	5.74	4463.5	1	1	0	1	1	0	16	0	0	26.171875	44.6	435.7647059	1.004301471	257.1011765	1.702205882	94.11764706
69	232	2	45	72.33333333	0	0	0	7.68	5.12	2.02	0.5	141	263	8491	40.2	3.94	62.4	103.9	359	6.05	2.14	1.59	3.79	12.68	3.25	2.15	1.05	0.21	0.7	22.92	62.8	0.89	525.72	1	1	1	1	0	0	9	0	0	22.1484375	50.3	666.6138614	1.267326733	333.3069307	2.534653465	130.1980198
70	257	1	40	92.33333333	0	0	0	6.41	4.05	1.82	0.38	150	260	9975	40.1	4.84	114.3	68.7	456	4.4	1.6	1.18	2.83	8.75	2.65	0.44	1.17	0.23	1.5	43.41	10.7	0.55	301.4	1	1	1	1	0	0	33	0	0	22.83950617	49.2	578.5714286	0.845604396	219.8571429	2.225274725	142.8571429
71	303	1	31	143.3333333	0	0	0	8.72	4.06	3.66	0.65	190	239	9532	38.2	3.69	112.4	76.7	319	5.41	2.31	1.05	3.39	9.08	3.51	0.94	1.14	0.28	2.02	61.84	0.6	1.85	1438.5	1	1	1	1	0	0	24	0	0	22.85714286	56.5	265.1202186	0.721038251	172.3281421	1.109289617	65.30054645
72	7	2	34	80.66666667	0	0	0	4.52	1.93	2.16	0.38	115	272	7410	32.5	3.75	62.4	111.9	312	4.34	2.05	1.16	2.49	10.56	3.82	0.59	1.11	0.31	0.24	44.82	89.4	1.72	1153.54	1	1	1	1	0	0	12	0	0	22.82867341	43.3	243.037037	0.339537037	92.35407407	0.893518519	125.9259259
73	927	1	23	86.66666667	0	0	0	5.97	3.53	1.75	0.55	109	360	7789	39.8	5.34	80	119.2	308	4.82	1.18	1.34	3.16	16.3	6.23	2.06	1.36	0.27	44.2	992	104.6	2.48	1401.3	1	1	1	1	2	1	21	0	0	18.73278237	48.55	726.1714286	1.109428571	399.3942857	2.017142857	205.7142857
74	235	1	50	105.3333333	0	0	0	8.47	5.4	2.28	0.59	133	195	8114	28.7	9.26	114.7	63.8	377	7.29	2.8	1.15	4.88	3.75	2.21	0.41	0.87	0.26	0.94	15.67	29.3	6.97	6540.36	1	1	1	1	0	0	29	0	1	26.13771565	40.1	461.8421053	1.397368421	272.4868421	2.368421053	85.52631579
75	466	2	55	126.6666667	0	0	0	5.25	2.76	2.07	0.33	135	203	10491	34.3	6.67	71	82.6	416	5.04	1.62	1.3	3.71	10.2	3.42	0.97	1.17	0.21	3.13	74.1	5.5	1.26	1062	1	1	0	1	0	1	25	0	0	24.21229339	44.65	270.6666667	0.44	89.32	1.333333333	98.06763285
76	755	2	26	90	0	0	0	6.24	4.26	1.62	0.28	132	247	9837	48.8	5.51	55	124.3	312	4.11	0.71	1.59	2.42	13.9	2.57	0.9	0.97	0.24	1.04	55	166.2	0.41	277.2	1	1	1	1	1	0	1	0	0	20.19509221	56.9	649.5185185	0.736296296	181.8651852	2.62962963	152.4691358
77	313	2	45	118.6666667	0	0	1	9.19	5.14	3.49	0.39	126	447	9683	41.4	4.82	44.5	117	267	8.46	13.03	2.68	2.78	12.77	2.82	1.37	1.61	0.35	7	33.52	14.9	2.16	1414	1	1	1	1	0	1	35	0	0	27.73333333	58.85	658.3323782	0.574383954	256.7496275	1.47277937	128.0802292
78	516	2	36	65	0	0	0	5.32	3.01	1.76	0.39	124	186	5190	33.9	5.18	56.3	115	275	4.01	0.73	1.73	1.91	8.19	2.55	0.33	0.95	0.18	3.23	161	78.5	0.98	692.64	1	1	0	1	0	1	4	0	0	17.87797809	42.7	318.1022727	0.666988636	124.0598864	1.710227273	105.6818182
79	213	2	59	126.6666667	0	0	0	8.68	4.1	3.8	0.61	120	329	6582	34	4.78	80.7	69	369	6.3	0.84	1.57	4	11.42	3.87	0.89	1.12	0.31	2.14	84.25	8.6	2.3	1474.14	1	1	1	1	1	0	26	0	0	25	53	354.9736842	0.658157895	216.5339474	1.078947368	86.57894737
80	330	2	65	122.6666667	1	0	0	11.49	7.49	2.78	1.09	112	194	7416	24.2	9.01	75.3	72	405	6.92	3.34	1.76	3.48	7.24	2.93	0.81	1.11	0.24	18.34	29.35	352.4	2.13	1880	1	1	1	1	0	0	2	0	0	23.51385996	38.1	522.6834532	2.936726619	569.724964	2.694244604	69.78417266
81	287	2	68	106.3333333	0	0	0	9.42	7.1	1.77	0.46	109	411	6407	29.4	1.45	41.1	101.9	202	6.37	1.48	1.58	4.24	8.98	3.3	0.66	1.51	0.31	15.15	37.25	72.8	6.91	5280	1	1	1	1	0	0	6	0	1	19.83471074	38.25	1648.644068	1.84519774	758.3762712	4.011299435	232.2033898
82	214	1	40	123.3333333	0	0	0	8.93	5.72	2.2	0.66	139	163	7834	40	6.43	105.8	75.4	379	4.89	1.85	0.86	3.26	10.47	4.56	0.76	1.2	0.35	4.21	1.38	35.3	0.53	245.01	1	1	0	1	0	0	28	0	0	32.40740741	51	423.8	1.716	279.708	2.6	74.09090909
83	116	2	49	99.66666667	0	0	0	6.45	3.45	2.2	0.45	111	309	8046	39.2	4.1	59.9	103.1	370	5.78	1.01	1.14	3.89	15.85	2.93	0.85	1.1	0.22	2.2	28.19	21.5	0.41	177.95	1	1	1	1	0	0	19	0	0	28.23502515	50.2	484.5681818	0.705681818	218.0556818	1.568181818	140.4545455
84	80	1	30	116.6666667	1	0	0	7.95	5.43	1.71	0.5	162	174	10566	42.4	6.12	156.1	50.6	556	7.26	11.13	0.95	3.21	8.4	2.21	1.21	1.16	0.21	7.87	55.21	3.4	5.9	3744.03	1	1	1	1	1	0	12	0	0	38.27611395	50.95	552.5263158	1.587719298	276.2631579	3.175438596	101.754386
85	930	1	33	123.3333333	0	0	0	5.36	3.33	1.55	0.21	151	238	11856	42.6	4.92	114.7	71.9	492	4.22	3.89	0.66	2.53	5.7	4.15	0.66	1.47	0.36	3.2	29.43	2.1	4.26	3912	1	1	0	1	1	1	120	0	0	31.56167151	50.35	511.316129	0.45116129	107.3763871	2.148387097	153.5483871
86	320	2	70	113.3333333	0	0	0	7.76	5.2	1.46	0.61	120	225	5168	35.5	7.5	84.6	60.3	456	7.72	1.8	1.6	4.49	13.5	5.65	0.47	1.27	0.28	2.26	46	7.9	3.21	2622	1	1	1	1	0	1	31	0	0	23.23345618	42.8	801.369863	2.17260274	488.8356164	3.561643836	154.109589
87	428	1	69	93.33333333	0	0	0	6.98	4.28	1.97	0.59	201	177	7410	39.3	4.92	114.5	114.5	498	5.17	1.57	1.25	3.25	8.14	2.95	0.93	0.89	0.12	3.02	49.4	35.8	2.94	2160	1	1	0	1	0	1	48	0	0	28.9340689	49.15	384.5482234	1.281827411	226.8834518	2.172588832	89.84771574
88	179	2	31	88.66666667	0	0	0	8.02	5.1	2.22	0.42	117	194	6854	34.2	3	72.4	95.8	352	3.43	0.53	0.97	2.23	7.91	2.76	2.39	1.66	0.39	10.21	43.58	7.9	1.34	698.48	1	1	1	1	1	1	26	0	0	28.04037814	45.3	445.6756757	0.964864865	187.1837838	2.297297297	87.38738739
89	772	1	50	133.3333333	0	1	1	6.74	4.08	2.17	0.37	121	257	9643	35.2	4.96	81.8	96	309	3.26	1.65	0.96	1.7	11.2	2.62	1.33	1.18	0.23	4.99	107	9.8	3.43	3125.3	1	1	1	1	0	0	85	0	0	27.76979795	46.05	483.2073733	0.695668203	178.7867281	1.880184332	118.4331797
90	497	2	36	67.33333333	0	0	0	8.39	5.35	2.24	0.37	121	320	7969	36.2	5.43	60.5	112.3	285	3.37	1.41	1.26	1.62	13.6	2.81	1.03	0.93	0.24	3.23	206	1.2	0.8	591.5	1	1	0	1	0	1	15	0	0	20.06889921	47.4	764.2857143	0.883705357	282.7857143	2.388392857	142.8571429
91	793	1	24	108.3333333	0	0	0	10.71	5.14	5.19	0.16	154	404	15196	38.5	6.14	85.6	109	661	4.79	8.7	0.76	2.39	5.98	3.56	0.76	1.73	0.23	0.86	55	21.5	7.15	5806.5	1	1	1	1	0	1	104	1	0	27.61245675	64.45	400.1078998	0.158458574	64.01726397	0.990366089	77.84200385
92	292	2	23	93.33333333	0	0	0	10.51	7.11	2.8	0.48	132	350	10517	34.2	4	54.1	128.1	396	4.49	1.01	1.47	2.99	7.28	2.28	1.35	1.03	0.22	1.56	51.1	208.5	3.22	2826	1	1	1	1	0	1	26	0	0	23.71184463	48.2	888.75	1.218857143	426.6	2.539285714	125
93	138	2	52	108.3333333	0	0	0	7.13	4.09	2.52	0.38	130	374	9453	36.2	6.51	89.7	63.5	374	5.89	2.49	1.18	3.93	11.26	4.58	1.02	1.35	0.35	2.67	24.62	30.3	0.82	461.25	1	1	0	1	1	0	4	0	0	29.96432818	48.8	607.0079365	0.616746032	230.6630159	1.623015873	148.4126984
94	485	2	53	133.3333333	0	0	0	4.28	1.96	1.9	0.34	119	209	7384	35.2	8.47	86.8	66.2	480	5.71	3.54	1.07	3.56	11.5	3.75	1.31	0.94	0.21	2.23	54.1	28.8	0.46	244.2	1	1	0	1	0	1	15	0	0	24.2578125	44.7	215.6	0.350736842	73.304	1.031578947	110
95	846	1	41	97	0	0	0	7.18	4.09	2.65	0.31	142	273	11043	39.4	4.45	66.1	114.1	391	4.66	1.11	1.3	2.9	9.62	4.97	0.65	1.07	0.28	0.81	71.6	21.2	0.88	572	1	1	0	1	1	1	39	0	0	25.98786157	52.65	421.3471698	0.47845283	130.6176226	1.543396226	103.0188679
96	78	2	38	88.66666667	0	0	0	10.05	6.8	2.43	0.64	126	326	7724	38.9	6.4	71.3	92.68	288	4.91	0.88	1.25	3.22	11.66	2.2	2.48	1.28	0.24	2.17	20.53	50.4	0.94	593.41	1	1	1	1	0	0	21	0	0	26.0261749	51.05	912.2633745	1.790946502	583.8485597	2.798353909	134.1563786
97	223	1	37	95	0	0	0	4.43	3.03	1.04	0.29	148	253	9621	41.9	4.41	94.3	88.5	423	4.88	1.96	0.75	3.4	8.58	2.5	0.95	1.19	0.29	2.63	106.27	31.1	0.75	466.55	1	1	1	1	0	1	1	0	0	30.32334259	47.1	737.1057692	0.844903846	213.7606731	2.913461538	243.2692308
98	105	2	54	91.66666667	0	0	0	4.69	2.53	1.66	0.41	121	210	6618	36.6	8.82	56.7	101	346	7.32	1.05	1.62	4.56	10.82	1.63	2.1	1.43	0.24	2.08	39.96	11.6	0.98	602	1	1	1	1	0	0	20	0	0	25.9765625	44.9	320.060241	0.624879518	131.2246988	1.524096386	126.5060241
99	149	2	22	91.66666667	0	0	0	7.42	4.73	1.81	0.67	123	325	8531	36.8	5	65.6	115	313	4.6	0.98	1.29	2.81	7.57	4.11	0.93	1.13	0.35	2.51	63.63	147	0.73	400.02	1	1	1	1	0	0	17	0	0	25.05050505	45.85	849.3093923	1.750883978	569.0372928	2.613259669	179.558011
100	157	1	37	116.6666667	0	0	0	5.71	2.54	2.26	0.76	153	196	6438	36.2	4.35	85.5	99.7	506	4.36	1.97	0.97	2.91	11.43	8.18	0.5	1.18	0.42	12.32	144.25	122.2	1.11	528.54	1	1	1	1	0	1	23	0	0	24.63495476	47.5	220.2831858	0.854159292	167.4152212	1.123893805	86.72566372
101	367	2	67	107.6666667	0	0	0	10.17	7.12	2.24	0.79	104	217	6970	29.6	5.52	47.4	98.2	206	6.59	1.05	2.77	2.66	9.03	2.74	1.51	0.91	0.17	3.02	49.4	12	2.3	1695	1	1	1	1	0	1	41	0	0	21.07719523	40.8	689.75	2.511071429	544.9025	3.178571429	96.875
102	1044	1	32	95	0	0	0	4.7	2.71	1.47	0.38	116	149	6383	29.4	8.7	108.2	77.7	450	5.58	1.77	0.66	4.65	5.07	1.88	0.69	0.73	0.29	1.05	125	7.5	5.54	4746	1	1	0	0	2	2	83	0	1	22.85714286	36.75	274.6870748	0.700544218	104.3810884	1.843537415	101.3605442
103	960	1	26	93.33333333	0	0	0	9.81	6.98	2.13	0.64	124	323	6359	18	8.09	146.5	56.1	290	7.73	1.05	1.74	5.5	6.25	4.71	0.62	1.01	0.3	7.95	123	312.9	8.49	741	1	1	1	0	1	2	32	1	1	17.44126398	28.65	1058.469484	2.097276995	677.4204695	3.276995305	151.6431925
104	770	2	23	85	0	0	0	12.4	8.76	2.9	0.59	139	335	10830	40.2	5.57	93.5	74.1	409	6.33	1.51	1.7	4.24	9.18	7.35	3.46	1.35	0.44	3.32	87.1	173.7	3.82	3520.3	1	1	1	1	0	2	93	0	0	20.81165453	54.7	1011.931034	1.782206897	597.0393103	3.020689655	115.5172414
105	942	1	56	130	0	0	0	6.83	4.8	1.42	0.46	106	215	7865	32.8	10.33	223	27.4	324	5.06	1.15	1.18	3.28	7.25	2.39	1.76	1.05	0.23	0.82	52.2	40.6	4.52	4092	1	1	0	0	2	2	1	0	0	23.828125	39.9	726.7605634	1.554929577	334.3098592	3.38028169	151.4084507
106	493	2	26	108	0	0	0	7.63	4.96	1.97	0.48	123	291	9283	25	10.33	158.4	38.4	468	5.42	1.44	1.68	3.55	5.62	4.24	0.9	0.75	0.2	3.23	121	26.4	5.24	4607	1	1	0	1	1	1	36	1	1	21.1476909	34.85	732.6700508	1.208527919	351.6816244	2.517766497	147.715736
107	1031	1	36	113.3333333	1	0	0	8.5	5.67	2.25	0.37	147	323	7259	35.1	4.28	73.3	113.2	309	3.63	1.36	0.69	2.45	11.9	5.96	0.77	1.24	0.25	1.19	55	39.7	1.76	1229.8	1	1	1	0	0	1	103	0	0	24.11403803	46.35	813.96	0.9324	301.1652	2.52	143.5555556
108	971	2	47	123.3333333	0	0	0	6.86	4.39	2.06	0.29	126	216	8296	33.2	7.92	125	44.1	442	4.35	1.14	1.11	2.85	12	4.28	1.02	0.88	0.26	0.67	136	2.3	1.13	756.9	1	1	0	0	1	1	16	0	0	22.83737024	43.5	460.3106796	0.618009709	133.4900971	2.131067961	104.8543689
109	522	2	48	133.3333333	0	0	0	10.91	6.06	3.62	0.59	145	213	8963	38.7	3.55	125.6	43.5	300	3.94	1.09	1.37	2.17	11.3	2.37	1.81	1.24	0.34	4.23	50	14.4	1.06	618	1	1	0	1	1	1	63	0	0	26.57308613	56.8	356.5690608	0.987679558	210.3757459	1.674033149	58.83977901
110	790	2	55	130	0	0	0	7.63	4.2	2.85	0.35	140	261	10288	34.6	4.91	70.3	83.5	345	5.64	3.34	0.86	2.93	11.5	6.79	1.48	1.38	0.32	1.53	135	6.8	3.11	2548	1	1	1	1	1	1	2	0	0	26.76378772	48.85	384.6315789	0.515789474	134.6210526	1.473684211	91.57894737
111	201	2	51	92.33333333	0	0	0	6.43	4.58	1.19	0.53	112	208	8148	37.4	4.06	69.1	87.8	206	4.13	2.22	0.98	2.52	13.22	4.43	2.3	1.1	0.22	1.4	46.06	25	1.02	603.51	1	1	0	0	0	1	21	0	0	27.91551882	43.35	800.5378151	2.039831933	424.285042	3.848739496	174.789916
112	358	2	26	84	0	0	0	4.09	2.36	1.46	0.22	110	292	5855	38.3	4.81	55.5	123.9	228	4.06	0.69	1.3	1.72	12.7	2.31	0.89	0.59	0.14	3.02	171	810.7	0.29	99.58	1	1	0	0	0	1	23	0	0	20.19557823	45.6	472	0.355616438	103.84	1.616438356	200
113	384	1	41	126.6666667	0	0	0	8.7	5.02	2.84	0.55	168	335	9542	33.1	6.02	123.5	62.1	428	4.41	1.57	0.86	3	12	2.32	1.28	0.95	0.26	3.02	9.5	1.8	1.99	1540	1	1	0	1	1	0	2	0	0	23.48892379	47.3	592.1478873	0.972183099	325.681338	1.767605634	117.9577465
114	178	2	51	92.33333333	0	0	0	5.16	2.35	2.18	0.45	138	251	7183	36.3	5.04	49.5	108.3	249	5.27	1.4	1.14	3.43	17.76	8.74	1.29	1.11	0.19	3.94	299.88	8	0.64	386.62	1	1	0	1	0	0	6	0	0	23.05568504	47.2	270.5733945	0.485091743	121.7580275	1.077981651	115.1376147
115	158	1	29	80.66666667	0	0	0	6.77	4.13	1.83	0.64	125	253	8317	34.4	10.24	288.8	24.2	595	6.22	3.14	0.89	4.07	7.81	2.88	0.87	1.12	0.46	2.8	5.87	36.1	3.1	2332.51	1	1	1	1	2	0	14	0	0	22.34636872	43.55	570.9781421	1.444371585	365.4260109	2.256830601	138.2513661
116	1072	2	24	86.66666667	0	0	0	5.8	2.64	2.36	0.53	131	267	7054	38.5	3.4	52.3	127.3	301	4.89	0.61	1.51	3.25	10.8	5.21	0.6	0.96	0.17	1	249	9.6	1.9	1346.2	1	1	0	1	0	0	64	0	0	19.94805977	50.3	298.6779661	0.592881356	158.299322	1.118644068	113.1355932
117	468	2	36	153.3333333	0	0	0	7.01	4.87	1.73	0.28	122	278	6688	27.6	5.06	112.4	54.2	535	5.47	1.41	2.6	2.72	4.62	2.97	1.53	0.78	0.18	3.13	67.3	152.5	3.01	2760	1	1	0	0	0	0	60	1	0	21.8299522	36.25	782.5780347	0.788208092	219.1218497	2.815028902	160.6936416
118	717	2	24	77	0	0	0	4.7	2.32	1.78	0.44	116	286	8239	34.9	5.87	68.8	106.7	362	4.74	2.06	1.38	3.34	9.61	2.34	0.49	1.1	0.19	3.28	114	2.3	2.34	2002	1	1	0	0	1	0	94	1	0	25.21735858	43.8	372.7640449	0.573483146	164.0161798	1.303370787	160.6741573
119	159	1	34	140	0	0	0	7.26	4.97	1.81	0.36	152	274	8856	39.8	5.16	157.3	48.7	692	3.82	3.82	0.8	2.32	13.79	3.99	1.53	1.15	0.4	2.35	128.07	1	2.4	1456.71	1	1	1	1	1	0	25	0	0	27.75148729	48.85	752.3646409	0.988508287	270.8512707	2.745856354	151.3812155
120	350	2	46	173.3333333	0	0	0	7.1	4.69	1.91	0.42	115	239	7677	34.7	5.73	88.8	67.4	375	3.65	0.75	1.05	2.12	12.81	7.22	1.65	1.09	0.28	3.14	75.1	127.2	1.1	603.75	1	1	0	0	0	0	17	0	0	20.8984375	44.25	586.8638743	1.031308901	246.4828272	2.455497382	125.1308901
121	746	2	44	125.3333333	0	0	0	11.39	7.82	3.33	0.1	140	345	10324	44.4	5.2	120.9	46.9	315	5.66	3.3	1.21	3.06	11.8	2.57	1.34	1.35	0.33	1.42	88	12.3	1.63	1299.5	1	1	0	0	2	0	101	0	0	22.59814601	61.05	810.1801802	0.234834835	81.01801802	2.348348348	103.6036036
122	174	2	30	92.33333333	0	0	0	10.15	8.28	1.27	0.3	125	312	6770	31	5.19	147.3	40.7	542	5.72	1.52	1.22	3.81	7.64	2.01	0.67	0.94	0.28	1.94	0.75	97.3	2.48	1755.98	1	1	0	0	0	0	15	0	0	19.13265306	37.35	2034.141732	1.955905512	610.2425197	6.519685039	245.6692913
123	325	1	48	116.6666667	0	0	0	8.5	5.82	1.67	0.56	129	207	6681	35.8	4.29	95.5	80.7	282	3.76	1.81	0.78	2.11	9.12	2.52	0.41	1.16	0.28	0.91	19.85	8.5	1.06	961.4	1	1	1	0	1	0	38	0	0	25	44.15	721.4011976	1.951616766	403.9846707	3.48502994	123.9520958
124	937	2	44	86.66666667	1	0	0	7.37	3.39	3.17	0.56	119	136	5936	25.8	7.43	94.7	62.1	314	5.6	0.77	2.02	3.45	8.57	2.11	1.22	1.02	0.23	0.19	52.2	6.1	4.64	4005.2	1	1	0	0	1	0	87	1	1	23.14725512	41.65	145.4384858	0.598864353	81.44555205	1.069400631	42.9022082
125	200	1	56	90	0	0	0	6.69	4.02	1.91	0.63	134	217	9516	36.9	6.63	127.6	53.8	372	5.39	2.61	0.9	3.58	9.98	2.76	0.49	1.13	0.48	1.63	15.94	4.4	1.73	1061.06	1	1	0	0	1	0	6	0	0	29.05328798	46.45	456.7225131	1.325968586	287.7351832	2.104712042	113.6125654
126	1030	2	24	83.33333333	0	0	0	7	2.88	2.81	0.45	140	284	8386	33.7	4.47	46.3	133.4	323	5.19	1	2.15	2.64	8.6	1.42	1.58	0.96	0.16	0.74	55	8.2	1.19	856.1	1	1	0	0	0	0	89	1	0	18.59103675	47.75	291.0747331	0.461209964	130.9836299	1.024911032	101.0676157
127	1034	2	39	96.66666667	0	0	0	7.4	5.89	1.27	0.25	127	199	12246	23.2	4.48	93.3	66.4	282	6.76	1.05	2.25	4.01	7.03	1.39	0.7	0.9	0.22	0.74	70.1	65.1	12.6	8998	1	1	0	0	1	0	41	0	1	24.88329926	29.55	922.9212598	1.159448819	230.730315	4.637795276	156.6929134
128	208	2	35	119.3333333	0	0	0	6.63	3.7	2.19	0.27	148	318	8647	41.6	3.48	52.4	119	295	5.96	1.97	1	4.03	7.4	3.07	0.64	1.16	0.32	2.51	42.54	0.5	1.7	1272.98	1	1	0	0	0	0	27	0	0	25.39021852	52.55	537.260274	0.456164384	145.060274	1.689497717	145.2054795
129	85	1	28	90	0	0	0	6.15	2.68	2.27	1.1	144	274	8904	39.9	4.43	101.6	86.2	498	6.02	1.97	1.08	3.92	9.87	2.2	1.33	1.18	0.41	9.79	254.29	113.6	2.05	866.24	1	1	0	0	0	0	18	0	0	25.58457945	51.25	323.4889868	1.298678414	355.8378855	1.18061674	120.7048458
130	166	2	35	65.33333333	0	0	0	4.14	2.36	1.41	0.27	101	231	4360	32.6	4.92	71.1	95.21	263	3.6	0.63	1.06	2.23	14.59	4.4	1.2	0.84	0.24	1.44	54.23	9.9	0.18	61.46	1	1	0	0	0	0	22	0	0	20.19509221	39.65	386.6382979	0.451914894	104.3923404	1.673758865	163.8297872
131	596	2	52	126.6666667	0	0	0	4.35	1.89	2.11	0.2	129	206	11177	34.4	7.41	78.4	74.8	426	6.34	4.23	1.21	3.38	14.1	5.65	1.96	1.35	0.3	2.56	10.6	9	1.01	559	1	1	1	0	0	0	74	0	0	25.97080499	44.95	184.521327	0.179146919	36.9042654	0.895734597	97.63033175
132	356	1	35	91.66666667	0	0	0	5.36	3.25	1.59	0.42	133	217	8346	36.4	6	94.3	89.8	360	4.25	1.31	0.98	2.23	11.7	3.2	0.34	0.48	0.2	3.11	99	21.2	0.3	107.88	1	1	0	0	0	0	4	0	0	21.54320988	44.35	443.5534591	0.858490566	186.2924528	2.044025157	136.4779874
133	1054	1	60	110	0	0	0	8	5.03	2.21	0.53	138	219	10106	36.7	10.86	142.9	45.6	405	4.65	3.11	0.81	2.91	11.7	4.46	1	1.08	0.21	0.79	49.7	42.3	1.34	664.8	1	1	0	0	1	0	142	0	0	29.32098765	47.75	498.4479638	1.206289593	264.1774208	2.2760181	99.09502262
134	279	1	51	118	0	0	0	8.86	6.12	1.99	0.54	148	240	8761	33.8	5.9	97.7	78.6	432	4.14	1.8	0.93	2.89	7.11	3.02	0.65	1.15	0.37	5.74	39.23	10	2.52	1570.67	1	1	1	0	0	0	32	0	0	32.11195241	43.75	738.0904523	1.660703518	398.5688442	3.075376884	120.6030151
135	976	1	30	140	1	0	0	7.4	4.37	2.47	0.39	164	189	12654	40.7	5.13	134.3	60.6	464	4.87	5.62	0.86	2.52	7.73	1.58	0.36	1.04	0.33	1.56	58.3	1.1	4.84	3581.1	1	1	0	0	0	0	70	1	0	34.08660523	53.05	334.3846154	0.69	130.41	1.769230769	76.51821862
136	6	2	61	122.6666667	0	0	1	7.18	4.53	2.07	0.43	76	211	6760	32.9	15.78	182.4	25.39	469	3.6	3	0.67	2.24	8.17	2.54	0.99	1.09	0.4	0.98	6.64	22.1	2.01	1514.9	1	1	1	0	0	0	12	0	0	23.67409069	43.25	461.7536232	0.941014493	198.554058	2.188405797	101.9323671
137	880	2	29	77.33333333	0	0	0	5.44	3.04	1.98	0.36	122	227	6671	34.9	5.36	78.6	87.1	416	4.42	0.66	1.75	2.29	11.5	2.74	1.08	1.52	0.29	4.87	56.9	7.9	0.77	598.05	1	1	0	0	0	0	116	0	0	22.40587695	44.8	348.5252525	0.552727273	125.4690909	1.535353535	114.6464646
138	417	2	34	102.3333333	0	0	1	9.04	6.25	2.3	0.34	130	327	7258	39.3	4.94	46.8	124.3	312	6.76	8.16	1.65	3.64	12.2	3.21	0.87	1.42	0.34	3.85	162	2.7	1.65	1501.1	1	1	0	1	0	0	3	0	0	21.77384236	50.8	888.5869565	0.923913043	302.1195652	2.717391304	142.173913
139	309	2	38	76.66666667	0	0	0	7.27	5.15	1.44	0.43	117	306	5602	35.6	4.1	78.5	82.7	251	3.55	0.65	1.21	2.24	10.43	1.84	1.03	0.83	0.22	1.82	17.08	26.2	0.43	316.71	1	1	0	0	0	0	37	0	0	21.37829802	42.8	1094.375	1.537847222	470.58125	3.576388889	212.5
140	461	1	32	130	0	0	0	9.07	4.47	3.72	0.43	162	196	9689	42.6	7.37	111.2	75.1	496	4.83	2.65	1.07	3.26	11	5.84	0.67	1.29	0.34	3.13	66.3	6.5	0.96	915.2	1	1	0	1	0	0	12	0	0	25.86451247	61.2	235.516129	0.516693548	101.2719355	1.201612903	52.68817204
141	896	2	33	120	0	0	0	6.51	4.06	1.8	0.55	141	300	7226	41.5	6.24	52.9	119.9	324	4.5	0.73	1.6	2.89	12.3	2.88	1.63	1.19	0.16	0.86	101	28.8	1.42	864	1	1	0	0	0	0	82	0	0	23.6328125	50.5	676.6666667	1.240555556	372.1666667	2.255555556	166.6666667
142	559	1	34	93.33333333	1	0	0	6.64	3.59	2.58	0.29	160	242	13845	12.9	5.58	70.3	116.8	402	9.12	1.02	2.24	5.48	5.44	5.06	1.48	1.22	0.33	5.66	59	0.7	10.29	8452.5	1	1	0	0	0	0	2	0	1	20.69252078	25.8	336.7364341	0.403527132	97.65356589	1.391472868	93.79844961
143	242	2	53	84.33333333	0	0	0	9.14	6.52	1.81	0.64	132	262	7134	42.6	6.95	91.7	61.7	286	5.98	0.74	1.37	4.33	11.55	2.18	0.82	0.88	0.3	1.35	16.1	51.3	0.14	13	1	1	0	0	0	0	30	0	0	20.63503867	51.65	943.7790055	2.305414365	604.0185635	3.602209945	144.7513812
144	143	2	36	92.66666667	0	0	0	5.64	3.04	2.01	0.51	110	200	8657	37.5	5.19	48.7	120.9	256	4.01	1.31	1.15	2.5	10.8	3.33	1.9	1.14	0.2	1.07	0.99	44.4	0.41	265.75	1	1	0	0	0	0	20	0	0	25.34435262	47.55	302.4875622	0.771343284	154.2686567	1.512437811	99.50248756
145	206	1	45	130	0	0	0	7.74	5.15	2.04	0.5	167	250	10343	47.5	7.71	89.7	88.9	422	4.78	1.69	0.92	3.26	12.87	3.97	0.81	1.17	0.35	1.21	125.08	0.2	0.31	179.93	1	1	0	0	0	0	27	0	0	29.41176471	57.7	631.127451	1.262254902	315.5637255	2.524509804	122.5490196
146	1053	1	20	90	0	0	0	6.3	3.89	1.86	0.37	149	195	7613	35.9	4.52	79.4	120.1	426	3.97	0.82	1.39	2.19	10.1	3.97	1.29	0.87	0.15	0.17	233	38	0.91	556.1	1	1	0	0	0	0	31	0	0	16.65306122	45.2	407.8225806	0.773817204	150.8943548	2.091397849	104.8387097
147	202	2	46	98.66666667	0	0	0	3.7	1.53	1.69	0.38	124	266	5596	16.2	3.73	78.6	77.8	321	8.76	1.06	1.83	5.97	4.18	2.46	1.1	1.07	0.25	0.62	19.03	3.8	4	3590.87	1	1	0	0	0	0	13	0	1	19.1200271	24.65	240.816568	0.344023669	91.51029586	0.905325444	157.3964497
148	140	2	35	146.6666667	0	0	0	6.43	3.73	2.25	0.34	132	324	11716	39	5.27	67.5	101.1	517	5.34	2.09	1.01	3.57	11.25	1.97	0.57	1.53	0.42	5.99	1.08	2.7	1.52	1081.01	1	1	0	0	0	0	20	0	0	33.76862682	50.25	537.12	0.563644444	182.6208	1.657777778	144
149	274	1	67	113.3333333	0	0	0	6.23	3.02	2.16	0.55	173	195	6680	38	8.46	136.4	45.9	338	4.48	1.44	1.08	3.22	9.56	2.16	0.52	0.85	0.19	2.42	41.1	0.1	1.42	732	1	1	0	0	0	0	34	0	0	23.183391	48.8	272.6388889	0.768981481	149.9513889	1.398148148	90.27777778
150	388	2	70	133.3333333	0	0	0	6.46	2.74	3.16	0.33	137	217	7517	34.3	4.35	61.6	87.9	417	4.67	4.53	1.26	2.42	12.5	3.68	0.64	0.94	0.16	3.02	49.4	16.3	1.7	1282	1	1	1	0	0	0	42	0	0	25.43662875	50.1	188.1582278	0.286139241	62.09221519	0.867088608	68.67088608
151	1050	1	33	90	0	0	0	6.6	3.75	2.35	0.29	150	201	5510	41.1	5.06	79.8	111.4	481	4.11	1.62	0.74	2.57	11.2	2.1	0.64	0.97	0.27	4.01	221	3.1	1.66	1225.2	1	1	0	0	0	0	74	0	0	22.30935641	52.85	320.7446809	0.462765957	93.01595745	1.595744681	85.53191489
152	61	2	50	104	0	0	1	5.82	3.23	2.17	0.3	101	130	6744	37.3	7.06	160.2	32	330	4.04	2.04	0.9	2.56	15.79	3.83	0.87	1	0.29	1.66	283.28	66.9	0.42	184.46	1	1	1	0	0	0	13	0	0	22.0703125	48.15	193.5023041	0.446543779	58.05069124	1.488479263	59.9078341
153	312	2	70	109	0	0	0	6.42	2.96	2.77	0.53	132	276	8255	40	4.9	79.4	65.2	250	7.37	1.6	1.82	5.04	11.01	4.04	0.58	1.02	0.26	2.72	63.56	154.8	1.84	1243.2	1	1	1	0	0	0	8	0	0	24.38652644	53.85	294.9314079	0.566353791	156.3136462	1.068592058	99.63898917
154	189	2	39	95	0	0	0	6.86	4.42	1.81	0.52	111	234	5941	35.6	5.63	88.9	70.7	266	4.87	1.47	1.48	2.8	8.73	2	3.36	0.98	0.24	3.05	33.2	130.4	0.58	345.44	1	1	0	0	0	0	7	0	0	18.49112426	44.65	571.4254144	1.269834254	297.1412155	2.44198895	129.281768
155	285	1	64	120	0	0	0	4.93	2.34	1.86	0.53	145	232	7913	33.4	3.22	52.6	106.6	307	7.02	1.78	1.35	5.24	9.41	4.1	0.74	1.01	0.31	5.13	28.96	88.8	1.88	1350	1	1	0	0	0	0	1	0	0	26.47210744	42.7	291.8709677	0.666774194	154.6916129	1.258064516	124.7311828
156	957	2	32	93.33333333	0	0	0	6	3.47	2.08	0.29	134	229	13605	39.7	4.31	57.9	117.2	345	4.78	3.98	0.87	3.27	12.4	3.19	1.4	1.41	0.34	1.33	311	61.4	1.47	1173.2	1	1	0	0	0	0	101	0	0	24.97398543	50.1	382.0336538	0.483798077	110.7897596	1.668269231	110.0961538
157	15	2	50	90.66666667	0	0	0	6.41	4.15	1.82	0.39	119	236	4114	33.2	6.04	98.9	57.2	451	5.32	0.71	2.06	3.01	17.45	4.51	2.48	0.93	0.25	0.86	209.94	60.1	1.1	754.06	1	1	1	0	0	0	12	0	0	20.91415078	42.3	538.1318681	0.889285714	209.8714286	2.28021978	129.6703297
158	848	2	33	100	0	0	0	6.41	3.64	1.99	0.56	114	224	7984	42.1	5.69	81.4	81.7	301	3.6	0.9	1.44	1.36	11.5	3.57	1.21	1.38	0.35	4.97	55.3	37.1	1.18	865.63	1	1	0	0	0	0	84	0	0	26.81359045	52.05	409.7286432	1.024321608	229.4480402	1.829145729	112.5628141
159	732	2	43	133.3333333	0	0	0	5.63	3.9	1.53	0.13	95	261	8798	35.3	2.56	58.2	108.3	313	4.38	2.35	1.16	2.77	10.7	3.76	1.04	1.22	0.28	3.28	55.3	32.5	3.24	3072	1	1	0	0	0	0	95	0	0	27.18089991	42.95	665.2941176	0.331372549	86.48823529	2.549019608	170.5882353
160	290	2	41	95	0	0	0	4.73	2.35	1.52	0.29	127	151	7403	38.7	4.56	71.8	90.2	407	5.48	1.15	0.98	4.03	8.74	2.86	1.1	0.95	0.29	1.92	85.24	11.3	0.9	631.2	1	1	1	0	0	0	35	0	0	25.390625	46.3	233.4539474	0.448355263	67.70164474	1.546052632	99.34210526
161	515	2	35	133.3333333	0	0	0	5.72	3.37	1.82	0.34	122	156	11726	36.3	17.52	206.1	26.2	687	2.86	2.53	0.6	1.52	14.2	4.58	0.54	1.4	0.27	3.23	150	10.3	0.91	389.76	1	1	0	0	1	0	31	0	0	33.30498866	45.4	288.8571429	0.62956044	98.21142857	1.851648352	85.71428571
162	171	2	45	97.66666667	0	0	0	4.94	3.04	1.12	0.5	90	172	5401	32.8	6.23	184.9	28	179	2.97	0.69	0.99	1.76	17.85	8.13	1.08	0.91	0.28	5.57	49.74	6.7	0.67	71.56	1	1	0	0	0	0	21	0	0	20.32443826	38.4	466.8571429	1.357142857	233.4285714	2.714285714	153.5714286
163	130	2	51	98.33333333	0	0	0	5.12	5.12	1.98	0.44	138	185	8950	26.5	3.98	73.7	80.9	448	6.08	1.05	1.46	3.96	8.25	3.22	1.94	1.3	0.35	3.66	5.17	1.9	0.22	132.19	1	1	0	0	0	0	8	0	0	28.30599506	36.4	478.3838384	1.137777778	210.4888889	2.585858586	93.43434343
164	669	2	46	93	0	0	0	6.26	2.76	2.94	0.46	104	490	6008	21.8	5.4	56.5	107.1	367	8.74	1.26	2.06	5.86	17.3	5.55	2.2	0.99	0.31	3.16	153	1.3	3.83	2984.8	1	1	1	0	0	0	4	0	1	21.98989237	36.5	460	0.431836735	211.6	0.93877551	166.6666667
165	1004	1	19	86.66666667	0	0	0	6.67	3.18	2.92	0.33	163	208	12802	15.9	7.42	73.5	127.5	425	12.68	1.05	1.66	10.61	4.43	2.4	0.72	1.25	0.26	0.34	63.8	0.8	5.96	5192	1	1	0	0	0	0	33	0	1	20.76124567	30.5	226.5205479	0.359383562	74.75178082	1.089041096	71.23287671
166	148	2	48	160	0	0	0	5.16	3.57	1.14	0.39	116	189	7527	28.3	8.98	191.1	26.3	502	5.07	0.88	1.1	3.38	8.32	1.01	1.02	1.04	0.41	7.85	92.74	53.4	4.28	2462.31	1	1	1	1	1	2	2	0	1	24.67702134	34	591.8684211	1.221315789	230.8286842	3.131578947	165.7894737
167	35	1	43	74	1	1	0	9.54	7.14	1.66	0.48	126	397	5766	28.1	8.11	167.9	42.3	731	3.71	1.15	0.84	2.38	7.66	2.58	0.2	1.07	0.27	17.3	43.62	43	1.33	1086	1	1	1	1	1	2	14	0	0	27.3639692	36.4	1707.578313	2.064578313	819.6375904	4.301204819	239.1566265
168	343	1	36	133.3333333	0	0	0	8.84	5.99	2.01	0.65	120	220	7455	37.6	10.78	201.3	35.6	443	4.7	1.57	0.98	3.01	9.39	3.27	0.57	1.14	0.31	2.93	164.41	32	2.85	2235	1	1	1	1	1	2	42	0	0	26.61271267	47.65	655.6218905	1.937064677	426.1542289	2.980099502	109.4527363
169	430	1	36	76	0	0	0	4.04	2.36	1.12	0.33	101	305	4987	33.3	7.18	84.9	101.2	422	4.18	0.76	1.02	2.83	9.92	2.77	0.78	1.2	0.26	13.8	80.7	230	3.66	2263.1	1	1	0	1	0	2	47	0	0	21.46193662	38.9	642.6785714	0.695357143	212.0839286	2.107142857	272.3214286
170	33	2	60	133.3333333	0	0	1	7.38	4.91	1.82	0.43	81	196	10449	33.8	9.44	205.6	22.1	426	5.57	5.33	0.95	3.12	15.65	4.91	2.84	1.28	0.28	6.74	93.33	35.1	3.39	2367.48	1	1	1	1	1	1	13	0	0	24.66631506	42.9	528.7692308	1.160054945	227.3707692	2.697802198	107.6923077
171	264	2	67	106.6666667	0	0	0	7.56	4.8	1.96	0.45	126	319	9201	38.8	4.77	122.7	39.2	379	6.53	2.09	0.99	4.92	17.3	12.4	1.39	1.33	0.37	14.76	66.02	3.7	2.5	1493.22	1	1	0	1	0	1	32	0	0	28.44095498	48.6	781.2244898	1.102040816	351.5510204	2.448979592	162.755102
172	308	2	61	116.6666667	0	0	1	8.29	4.58	2.99	0.6	132	238	6416	35.8	9.34	65	88.4	438	7.11	3.85	1.57	3.4	5.44	2.02	0.51	1.04	0.24	2.2	14.66	0.6	2.09	1710	1	1	0	1	0	0	24	0	0	24.43518667	50.75	364.5618729	0.919063545	218.7371237	1.531772575	79.59866221
173	165	1	51	146.6666667	0	0	1	6.38	4.87	1.13	0.34	143	261	8538	40.3	6.21	113.7	64	344	5.98	2.79	0.87	4.15	6.75	2.52	0.31	1.31	0.51	4.75	3.75	19.7	5	3799.45	1	1	1	1	1	0	26	0	0	26.8859823	45.95	1124.840708	1.465309735	382.4458407	4.309734513	230.9734513
174	245	2	48	113.3333333	0	0	0	8.66	4.72	3.15	0.51	134	299	9382	41.9	4.17	94	62	399	5.04	1.68	1.04	3.46	8.94	4.53	1.61	1.07	0.21	1.62	2.97	71.8	0.23	142.34	1	1	1	1	0	1	29	0	0	26.53468328	57.65	448.0253968	0.764190476	228.4929524	1.498412698	94.92063492
175	273	1	42	136.6666667	0	0	0	7.92	5.39	1.45	0.65	162	258	8791	41	6.64	144.9	50.9	289	4.71	3.07	0.88	3.41	11.22	1.77	0.42	1	0.23	3.29	35.99	0.7	0.38	213.26	1	1	0	1	0	0	26	0	0	26.03837899	48.25	959.0482759	2.416206897	623.3813793	3.717241379	177.9310345
176	549	2	28	109.6666667	0	0	0	5.51	3.56	1.54	0.25	98	106	17221	34.8	10.74	281.5	18.9	495	4.48	1.09	1.63	2.33	7.43	3.53	1.23	0.77	0.22	3.23	81	82	4.86	3828	1	1	1	0	2	2	7	1	0	18.81892431	42.5	245.038961	0.577922078	61.25974026	2.311688312	68.83116883
177	212	1	48	133.3333333	0	0	0	8.9	5.53	2.74	0.52	126	217	7098	29.8	13.74	180.8	37.3	677	6.56	2.13	1.01	4.32	7.54	4.07	0.72	0.96	0.19	1.45	152.36	5.6	3.57	3565.56	1	1	1	0	1	0	30	0	1	30.47052154	43.5	437.959854	1.049489051	227.7391241	2.018248175	79.19708029
178	465	2	30	130	0	0	0	5.96	3.74	1.74	0.33	129	195	6951	35.1	7.57	91.2	72.7	449	3.68	0.52	1.8	2.22	9.4	3.46	1.04	1.42	0.53	3.13	65.6	20.3	2.15	1530	0	1	0	1	1	0	27	1	0	24.08822312	43.8	419.137931	0.709310345	138.3155172	2.149425287	112.0689655
179	217	1	31	133.3333333	0	0	0	9.28	6.67	1.6	0.5	115	306	7842	39	10.87	224.8	32.3	492	3.98	2.75	0.75	2.53	7.62	1.93	0.81	1.01	0.35	1.46	8.62	49.9	4.69	3745.85	0	1	0	1	1	0	8	0	0	24.55510204	47	1275.6375	2.084375	637.81875	4.16875	191.25
180	454	1	49	120.6666667	0	0	0	8.57	6.46	1.5	0.57	120	234	12981	30.6	8.57	133.5	53.5	501	5.05	2.58	0.99	3.14	6.48	3.71	0.82	1.19	0.14	3.13	52.8	9.1	9.49	7990	0	1	0	1	1	0	4	0	0	25.5543537	38.1	1007.76	2.4548	574.4232	4.306666667	156
181	346	2	33	143.3333333	0	0	0	8.82	5.63	2.24	0.85	117	264	5357	26.8	14.19	242.7	21.8	381	5.78	1.72	1.27	3.73	5.52	2.01	1.39	0.76	0.25	3.14	124	61.1	4.14	3512	0	1	1	1	1	2	39	0	1	21.81013209	38	663.5357143	2.136383929	564.0053571	2.513392857	117.8571429
182	160	1	36	85.33333333	1	0	0	6.5	4.23	1.78	0.34	140	194	7868	35.3	5.68	106.8	76.7	485	5.33	1.05	1.26	3.42	9.78	3	1.15	0.7	0.23	1.37	39.69	20.9	0.88	595.22	0	1	1	1	1	0	12	0	0	19.47355132	44.2	461.0224719	0.807977528	156.7476404	2.376404494	108.988764
183	386	1	33	129	0	0	0	4.8	2.34	1.95	0.38	142	175	8505	33.5	5.48	159.4	48.3	570	4.5	1.28	1.03	2.83	9.11	2.59	0.88	0.85	0.23	3.02	77.3	2.7	1.87	1368.73	0	1	0	1	1	0	51	0	0	20.41522491	43.25	210	0.456	79.8	1.2	89.74358974
184	129	2	62	98.33333333	0	0	0	5.5	3.59	1.47	0.22	114	406	9805	31.9	5.06	101.6	51.1	285	7.35	2.59	1.61	4.52	5.88	2.2	0.52	1.3	0.28	1.08	10.34	47.3	4.82	3222.41	0	1	1	1	1	0	24	0	0	26.89767019	39.25	991.5238095	0.537278912	218.1352381	2.442176871	276.1904762
185	327	2	18	95.33333333	0	0	0	6.26	3.84	1.73	0.57	98	355	7381	26.6	7.57	85.8	85.5	537	5.15	3.63	1.52	2.67	6.22	1.59	0.93	1.26	0.27	3.48	69.84	159.4	6.37	5505	0	1	1	1	0	1	14	1	1	22.48132907	35.25	787.9768786	1.265202312	449.1468208	2.219653179	205.2023121
186	763	2	31	133.3333333	0	0	0	11.14	7.24	3.18	0.57	106	368	8735	38.5	8.64	163.8	35.3	633	3.09	3.47	0.58	1.95	14	3.04	2.51	1.31	0.37	2.23	55	8.4	1.19	986.74	0	1	1	1	2	0	82	1	0	23.87511478	54.4	837.836478	1.297735849	477.5667925	2.27672956	115.7232704
187	199	1	38	130	0	0	0	5.44	2.54	2.39	0.34	143	296	11655	39.6	14.15	223.8	30.9	612	5.34	2.98	0.83	3.59	8.24	4.17	0.52	1.39	0.36	2.2	0.75	3.3	2.1	1439.03	0	1	1	1	1	1	30	0	0	28.36035153	51.55	314.5774059	0.361338912	106.956318	1.062761506	123.8493724
188	172	1	28	126.6666667	0	0	0	6.24	3.36	2.35	0.43	134	225	13995	32.6	6.59	130.3	64	582	8.37	2.24	0.94	5.9	5.98	2.11	1.71	1.06	0.22	7.47	37.19	145.8	8.58	6042.66	0	1	1	1	0	0	22	1	0	28.73467206	44.35	321.7021277	0.614808511	138.3319149	1.429787234	95.74468085
189	419	2	33	94.66666667	0	0	0	5.07	2.9	1.57	0.2	108	168	7065	34.5	9.64	193.2	28.8	343	4.19	0.8	1.34	2.1	9.67	2.79	0.85	0.82	0.14	3.02	49.4	8.5	1.04	935.55	0	1	0	1	1	0	26	1	0	19.34585419	42.35	310.3184713	0.369426752	62.06369427	1.847133758	107.0063694
190	403	1	21	101.3333333	0	0	0	7.28	4.7	2.1	0.4	143	342	8408	21.6	6.13	107	85	432	6.18	0.95	1.15	4	3.89	2.01	0.53	0.89	0.32	3.5	58.1	110	3.04	2840	0	1	1	1	1	2	52	0	0	20.703125	32.1	765.4285714	0.895238095	306.1714286	2.238095238	162.8571429
191	470	1	27	100.3333333	0	0	0	8.4	4.75	2.76	0.38	134	362	10892	22.8	9.61	137.3	60.3	292	8.32	4.73	1.04	5.79	2.6	2.34	1.1	1.5	0.18	3.23	54.1	40.3	19.26	17520	0	1	0	1	1	1	21	0	1	26.51180407	36.6	623.0072464	0.653985507	236.7427536	1.721014493	131.1594203
192	341	1	70	120	1	1	1	5.89	4.34	1.12	0.32	107	190	7336	23	10.06	138.3	44.2	387	3.76	1.96	0.94	2.06	4.38	2.73	0.56	1.09	0.29	3.16	7.95	60.5	10.88	10500	0	1	1	1	1	2	7	0	1	26.43598616	28.6	736.25	1.24	235.6	3.875	169.6428571
193	181	1	28	85.33333333	0	0	0	7.45	3.54	3.25	0.59	134	236	10392	34.8	4.86	145	56.1	494	3.74	1.74	0.86	2.43	6.41	1.99	0.62	0.98	0.34	4.61	175.13	6.3	1.49	889.94	0	1	1	1	1	0	7	0	0	23.0449827	51.05	257.0584615	0.642646154	151.6644923	1.089230769	72.61538462
194	380	1	61	120	0	0	1	6.29	4.28	1.42	0.41	125	224	6650	40.3	11.86	159.5	39.6	332	3.69	1.31	1.03	2.05	9.9	3.97	0.5	0.96	0.2	3.02	170	26.8	1.28	1017.9	0	1	0	1	1	2	32	0	0	23.28163265	47.4	675.1549296	1.235774648	276.8135211	3.014084507	157.7464789
195	344	2	35	85.33333333	0	0	0	4.48	1.97	2.02	0.34	124	247	7072	29.5	6.65	53.3	118.3	243	4.35	1.21	1.29	2.34	6.99	1.62	0.92	0.98	0.25	1.03	29.23	52.9	1.79	2561	0	1	0	1	1	1	42	0	0	19.84126984	39.6	240.8861386	0.331584158	81.90128713	0.975247525	122.2772277
196	92	1	44	98.33333333	1	0	0	6.34	3.05	2.82	0.3	145	373	9800	35.5	8.56	133.9	55.2	505	5.52	5.55	0.87	3.22	6.69	2.19	0.53	1.1	0.37	2.51	31.95	2.4	3.06	1875.18	0	1	1	1	1	1	20	0	0	27.75510204	49.6	403.4219858	0.324468085	121.0265957	1.081560284	132.2695035
197	246	2	26	99.33333333	0	0	1	7.73	4.76	2.06	0.7	125	214	10404	27.8	6.84	94.5	71.9	425	7.17	2.85	1.19	4.96	7.02	2.42	1.62	1.28	0.27	2.27	30.28	5.2	4.45	3550.06	0	1	1	1	1	0	25	0	1	25.1486054	38.1	494.4854369	1.617475728	346.1398058	2.310679612	103.8834951
198	528	1	39	86.33333333	0	0	0	5.23	2.66	1.95	0.34	153	244	9622	40.9	5.5	166	44.4	624	4.47	1.78	0.99	2.67	9.12	2.32	0.52	1.21	0.34	18.5	50	9.5	1.35	1005	0	1	1	1	2	0	63	0	0	24.48565201	50.65	332.8410256	0.463794872	113.1659487	1.364102564	125.1282051
199	489	1	41	154	0	0	0	9.24	5.77	2.71	0.51	142	284	8829	32.5	7.87	122.8	62.6	432	5.56	1.82	0.92	3.65	11.5	2.6	1.29	0.82	0.22	3.2	38	5.5	3.02	1981.2	0	1	0	1	1	0	3	0	0	21.01010101	46.05	604.6789668	1.085867159	308.3862731	2.129151292	104.797048
200	654	1	30	146.6666667	0	0	0	6.22	3.73	2.06	0.24	155	152	7458	38.2	5.66	118.4	70.6	520	3.72	1.75	1.04	2.2	8.17	2.99	1.04	0.86	0.27	3.14	93.8	27.6	2.16	1722.6	0	1	1	1	1	0	77	0	0	20.08163265	48.5	275.223301	0.434563107	66.05359223	1.810679612	73.78640777
201	194	2	54	113	0	0	0	5.82	3.23	2.04	0.36	117	359	9731	30	8.65	123.7	42.7	518	4.39	1.32	1.19	2.68	8.59	2.61	1.18	1.24	0.36	3.79	27.9	5.3	5.18	3467.93	0	1	1	1	1	1	29	1	0	22.32142857	40.2	568.4166667	0.57	204.63	1.583333333	175.9803922
202	187	2	22	82	0	0	0	5.71	2.86	2.33	0.36	102	373	6373	34.2	6.82	71.9	102.6	290	4.28	0.76	1.69	2.32	9.36	2.58	0.77	0.8	0.23	0.56	64.6	67.2	1.1	620.29	0	1	1	1	0	1	22	0	0	16.89623508	45.85	457.8454936	0.441888412	164.8243777	1.227467811	160.0858369
203	385	2	35	98	0	0	0	5.38	3.2	1.67	0.37	136	250	5741	35.2	3.16	80	82.6	472	4.46	1.57	1.2	2.48	9.92	2.09	0.43	0.84	0.47	3.97	270	2	2.79	2257.7	0	1	1	1	0	2	46	0	0	30.79232423	43.55	479.0419162	0.708982036	177.245509	1.916167665	149.7005988
204	66	2	23	106.6666667	0	0	0	6.14	3.47	2.29	0.27	138	218	8685	38.9	5.04	94.7	78.8	337	5.53	1.2	1.45	3.28	10.59	4.77	1.23	1.05	0.31	0.93	0.72	18.4	1.01	678.31	0	1	0	1	0	1	17	0	0	22.20633069	50.35	330.3318777	0.409126638	89.18960699	1.515283843	95.19650655
205	978	1	40	83.33333333	1	0	0	9.08	5.52	3.06	0.38	139	264	12370	20.7	5.41	91	68	414	8.29	1.73	1.48	6.03	4.54	2.13	0.73	0.98	0.25	0.8	55.6	127.2	7.2	5520	0	1	1	1	0	1	18	0	1	18.68512111	36	476.2352941	0.685490196	180.9694118	1.803921569	86.2745098
206	60	1	52	113	0	0	0	6.21	4.3	1.3	0.46	137	198	8942	37.6	6.61	80.2	96.9	374	4.32	1.52	0.86	2.76	6.32	2.05	1.01	1.09	0.26	2.13	67.09	87.6	1.86	1342.21	0	1	1	1	1	1	18	0	0	25.95155709	44.1	654.9230769	1.521538462	301.2646154	3.307692308	152.3076923
207	514	1	34	98.66666667	0	0	0	6.41	4.46	1.3	0.54	128	208	7462	37.2	6.25	137.6	57.3	621	5.15	1	1.41	3.12	8.94	3.32	0.91	0.89	0.27	3.23	151	14.4	1.77	1446.7	0	1	0	1	0	1	64	0	0	21.4356576	43.7	713.6	1.852615385	385.344	3.430769231	160
208	921	2	29	83.33333333	0	0	0	5.19	2.34	2.32	0.37	111	203	6307	35.9	6.25	60.1	118.2	319	4.85	1.5	1.35	3.02	9.47	3.05	2.16	0.92	0.22	0.84	51.6	41.1	1.07	567.8	0	1	0	1	1	1	103	0	0	21.8299522	47.5	204.75	0.373189655	75.7575	1.00862069	87.5
209	352	1	38	133.3333333	0	0	0	4.25	2.65	1.07	0.37	138	178	7701	37.6	4.73	143.6	52.9	495	6.34	1.38	1.17	3.91	7.74	2.93	0.68	1.58	0.29	3.14	54.2	3.8	1.79	1661.4	0	1	0	1	1	0	1	0	0	31.69907016	42.95	440.8411215	0.91635514	163.111215	2.476635514	166.3551402
210	400	2	27	120.6666667	0	0	0	6.67	3.69	2.19	0.59	100	318	7704	34.3	4.79	77.7	90.2	380	4.59	1.08	1.13	2.8	7.41	2.2	0.8	1.33	0.38	8.55	128	2.7	3.41	2808	0	1	1	1	0	1	30	0	0	32.95068027	45.25	535.8082192	0.994109589	316.1268493	1.684931507	145.2054795
211	121	1	25	153.3333333	0	0	0	5.4	3.43	1.5	0.25	146	191	7026	41	7.69	141.9	58.4	529	4.73	0.77	0.98	3.16	9.54	1.95	0.86	0.78	0.27	0.58	210	2.3	1.14	660.55	0	1	1	1	0	0	2	0	0	24.05693475	48.5	436.7533333	0.571666667	109.1883333	2.286666667	127.3333333
212	505	2	40	83.66666667	0	0	0	6.94	4.16	2.17	0.5	130	258	7788	35.3	6.98	66.4	99.5	315	6.18	1.13	1.34	3.8	11.3	2.84	0.84	1.23	0.24	3.23	50	7.3	2.09	1563.9	0	1	0	1	1	2	2	0	0	23.93101539	46.15	494.5990783	0.958525346	247.2995392	1.917050691	118.8940092
213	1000	1	24	65	0	0	0	5.36	2.35	2.29	0.38	125	210	5073	35	6.24	80.2	118.2	442	3.1	0.61	1.01	1.91	8.43	2.71	1.8	0.75	0.11	0.62	51.9	391.7	1.38	1050	0	1	0	1	0	1	73	0	0	18.01748582	46.45	215.5021834	0.389956332	81.89082969	1.026200873	91.70305677
214	536	2	45	130	0	0	0	6.67	4.77	1.45	0.31	128	259	11617	27.7	5.23	82.9	73.5	542	4.3	3.62	0.85	1.89	6.8	5.23	1.01	1.3	0.16	3.23	50	14.9	4.56	3458	0	1	0	1	0	0	65	0	1	26.953125	34.95	852.0206897	1.019793103	264.1264138	3.289655172	178.6206897
215	336	2	43	86.33333333	0	0	0	7.82	3.82	3.2	0.58	128	371	9449	32.1	4.38	52.2	112.6	355	8.31	4.48	1.57	4.87	4.93	2.03	0.87	1.34	0.37	10.8	29.82	6.4	2.83	2510.63	0	1	1	1	0	0	13	0	0	27.88518739	48.1	442.88125	0.692375	256.871125	1.19375	115.9375
216	22	2	28	102.6666667	0	0	0	5.79	3.9	1.31	0.41	137	251	9352	42.3	3.28	75.6	92.85	403	3.83	7.73	0.65	1.92	7.87	3.16	0.42	1.17	0.38	1.62	5.35	20.3	1.095	879.58	0	1	1	1	0	1	12	0	0	26.72287252	48.85	747.2519084	1.220610687	306.3732824	2.977099237	191.6030534
217	818	1	46	93.33333333	0	0	0	8.47	4.93	2.85	0.45	139	194	9572	36.2	8.85	135.1	53.8	377	6.17	1.43	1.56	3.66	6.83	2.42	0.95	1.45	0.41	0.86	55.3	6.2	6.47	4840	0	1	1	1	1	2	111	0	0	24.16326531	50.45	335.5859649	0.778421053	151.0136842	1.729824561	68.07017544
218	632	1	38	120	1	0	0	7.35	4.59	2.38	0.14	144	227	9350	31.1	6.79	144.5	52.5	385	6.55	2.13	0.93	4.19	3.62	3.04	0.56	1.09	0.3	3.11	52.5	10.3	3.83	2870.4	0	1	0	1	2	2	75	1	0	25.76298058	43	437.7857143	0.27	61.29	1.928571429	95.37815126
219	359	2	22	102.3333333	0	0	0	6.79	3.19	2.9	0.41	155	323	15376	28.5	4.85	85.9	83	536	6.2	6.53	1.36	3.29	8.12	5.37	0.69	1.32	0.4	3.46	119	3.2	13.86	11420	0	1	1	1	1	1	1	0	1	35.01959646	43	355.3	0.451	145.673	1.1	111.3793103
220	211	2	25	83	0	0	0	6.47	3.94	2.02	0.34	120	241	7064	31.4	6.33	82.9	84.83	446	6.57	0.87	1.63	4.08	7.44	2.15	1.65	1.08	0.21	1.28	3.7	6.9	1.42	1056.1	0	1	1	1	0	1	28	0	0	23.33546614	41.5	470.0693069	0.663168317	159.8235644	1.95049505	119.3069307
221	713	2	34	91	0	0	0	5.72	3.92	1.46	0.3	124	198	4918	36.8	7.38	90.7	71.2	284	5.4	0.48	2.15	2.62	8.82	2.01	0.64	0.83	0.16	3.3	107	57.7	1.13	985.5	0	1	0	1	1	1	12	0	0	19.33372992	44.1	531.6164384	0.805479452	159.4849315	2.684931507	135.6164384
222	560	2	49	126.6666667	0	0	0	6.03	3.33	2.01	0.4	131	244	7816	32.1	6.1	167.3	42.5	426	5.77	3.75	0.96	3.21	8.38	2.05	0.49	1	0.29	13.1	112	7.8	6.53	4887	0	1	1	1	2	1	1	0	0	23.95122659	42.15	404.238806	0.662686567	161.6955224	1.656716418	121.3930348
223	895	1	25	156.6666667	0	0	0	8.86	4.71	3.62	0.42	169	278	12158	40.7	4.81	114	76.6	407	4.78	1.63	1.2	3.19	11.2	3.64	1.19	1.17	0.22	0.86	78	1.6	1.79	1468.8	0	1	0	1	1	1	108	1	0	25.39343112	58.8	361.7071823	0.546464088	151.9170166	1.301104972	76.79558011
224	349	1	24	89.66666667	0	0	0	5.16	3.11	1.61	0.36	123	171	8338	32.6	9.74	145.2	57.6	481	3.78	0.77	1.15	2.39	7.65	2.79	0.82	0.9	0.2	3.14	50.6	248.3	3.25	2384	0	1	0	1	1	0	33	1	0	17.20111097	40.65	330.3167702	0.695403727	118.9140373	1.931677019	106.2111801
225	480	1	45	100	0	0	0	6.25	3.75	2.04	0.37	130	181	8200	36.5	8.94	154.7	46	535	3.99	1.35	1.24	2.46	6.64	2.17	0.58	0.68	0.1	3.23	69.3	21	1.91	1699.45	0	1	0	1	0	0	7	0	0	23.35640138	46.7	332.7205882	0.680147059	123.1066176	1.838235294	88.7254902
226	660	1	25	136.6666667	0	0	0	6.29	3.12	2.73	0.35	160	293	11285	38.6	6.19	72.6	122	390	4.63	1.66	1.09	2.86	9.46	3.71	0.72	0.98	0.27	3.16	130	6.5	3.07	2541.5	0	1	1	1	0	0	86	0	0	25.76298058	52.25	334.8571429	0.4	117.2	1.142857143	107.3260073
227	127	1	33	121.3333333	0	0	0	6.92	3.48	1.92	0.85	157	165	8818	37	8.49	85.9	101.3	443	4.47	0.99	0.9	3.02	8.69	3.21	0.72	0.93	0.29	1.73	155.59	16.4	2.05	1188	0	1	1	1	0	1	3	0	0	26.52851035	46.6	299.0625	1.540625	254.203125	1.8125	85.9375
228	477	1	30	156.6666667	1	0	0	12.85	8.99	3.3	0.4	146	330	11929	42.6	6.88	111.6	75.9	607	5.42	3.16	0.96	3.79	13.3	1.48	1.02	1.32	0.25	3.4	71.1	1.4	3.84	3672	0	1	0	1	1	1	60	0	0	34.18699063	59.1	899	1.08969697	359.6	2.724242424	100
229	628	1	26	90	1	0	0	6.76	3.17	2.68	0.64	122	259	9413	37.9	11.72	172.8	46	620	5.77	3.01	1.07	3.55	10.3	2.39	0.91	1.12	0.29	3.11	278	13.5	0.86	703.2	0	1	0	1	2	1	4	0	0	21.91358025	51.3	306.3544776	0.757014925	196.0668657	1.182835821	96.64179104
230	76	1	20	110	0	0	0	6.57	5.14	1.14	0.26	142	266	7054	36.1	7.35	84.8	113.4	394	4.88	0.71	1.36	2.98	9.47	3.98	0.98	1.07	0.25	2.84	254.73	24.6	0.6	334.34	0	1	1	1	0	1	12	0	0	20.76124567	41.8	1199.333333	1.172280702	311.8266667	4.50877193	233.3333333
231	704	2	42	102.6666667	0	0	0	8.06	5.32	2.31	0.3	133	193	8880	26.5	5.53	85.6	72.2	334	5.94	1.78	1.47	3.86	7.59	3.16	1.04	0.72	0.26	3.17	50.3	21.3	5.17	3168	0	1	0	1	1	0	13	0	1	27.64444444	38.05	444.4848485	0.690909091	133.3454545	2.303030303	83.54978355
232	915	2	45	72.66666667	0	0	0	6.56	5.01	1.08	0.36	108	271	6654	26.6	6.78	114	50	397	4.2	0.81	1.37	2.41	10.7	3.02	2.67	1.13	0.28	27.7	88.8	12	3.74	2408	0	1	0	1	1	0	63	1	1	21.30010669	32	1257.138889	1.67	452.57	4.638888889	250.9259259
233	395	2	41	112	0	0	0	9.33	5.08	3.38	0.46	122	371	7013	29.1	7.03	104.2	57.3	525	5.41	1.67	1.11	3.31	11.6	3.5	1.06	1.01	0.3	3.02	85.3	51.8	4.04	3084.6	0	1	0	1	1	0	50	0	1	27.47957058	46	557.5976331	0.691360947	256.4949112	1.50295858	109.7633136
234	294	2	49	133.3333333	0	0	0	7	5.03	1.54	0.32	112	295	5217	31.5	8.9	159.7	32.4	406	5.6	1.61	1.22	3.95	9.87	1.13	1.19	0.73	0.24	1.93	49.26	10.9	1.32	956	0	1	1	1	0	1	23	0	0	22.30814991	39.2	963.538961	1.045194805	308.3324675	3.266233766	191.5584416
235	437	2	30	116.6666667	0	0	0	6.73	4.23	2.01	0.4	116	207	9088	27.8	4.92	75.7	91.1	363	3.7	1.38	0.92	2.09	11	2.56	1.65	1.26	0.24	3.02	49.4	21.5	3.09	2250	0	1	1	1	0	1	53	0	0	24.79338843	37.85	435.6268657	0.841791045	174.2507463	2.104477612	102.9850746
236	414	1	31	83.33333333	0	0	0	10.47	6.84	2.82	0.53	128	330	8226	32.7	5.87	88.7	99.4	430	7.15	1.67	1.24	4.89	7.36	5.96	0.52	1.22	0.34	3.72	49.4	79.4	6.33	4995	0	1	1	1	1	1	52	0	0	28.73469388	46.8	800.4255319	1.285531915	424.2255319	2.425531915	117.0212766
237	678	2	47	111.6666667	0	0	0	6.35	3.74	2.11	0.22	108	175	6799	30.1	10.67	88.9	66.6	518	6.47	1.54	1.47	4.05	8.25	1.99	1.2	0.91	0.26	3.16	54.1	9.2	3.94	3488.2	0	1	1	1	1	0	81	0	0	25.77854671	40.65	310.1895735	0.389952607	68.24170616	1.772511848	82.93838863
238	730	2	26	87	0	0	0	9.81	7.11	2.21	0.43	116	296	7991	36.8	3.62	63.4	116.1	318	3.98	1.62	1	1.9	14.5	2.96	0.75	1.29	0.24	3.85	55.3	10.5	2.09	1618.75	0	1	0	1	0	2	13	0	0	21.8962585	47.85	952.2895928	1.383393665	409.4845249	3.21719457	133.9366516
239	399	1	42	100	0	0	0	5.28	2.9	1.67	0.52	133	209	6939	37.1	7.3	119.1	64.5	584	4.69	2.86	0.95	2.7	10	2.68	1.02	1.08	0.22	3.02	49.4	17.2	0.91	667.8	0	1	1	1	0	2	50	0	0	27.10924824	45.45	362.9341317	0.902994012	188.7257485	1.736526946	125.1497006
240	28	1	38	92	0	0	0	7.87	4.09	2.8	0.66	161	223	8597	39.2	4.17	109.9	72.6	483	4.51	2.4	1	2.71	9.47	2.13	1.2	1.39	0.31	2.81	26.51	15.7	1.4	1091.14	0	1	1	1	0	2	13	0	0	23.83673469	53.2	325.7392857	0.964071429	214.9879286	1.460714286	79.64285714
241	512	1	57	118.6666667	1	1	0	5.98	4.06	1.48	0.35	106	161	9739	33.2	12.52	187.5	33.5	422	5.19	1.11	1.75	2.8	6.05	0.82	1.09	1.02	0.28	3.23	50	61.3	2.96	2273.6	0	1	0	1	1	1	32	1	0	23.17554241	40.6	441.6621622	0.960135135	154.5817568	2.743243243	108.7837838
242	919	2	19	90.66666667	0	0	0	5.67	3.46	1.89	0.27	125	260	11087	34.2	4.63	51.9	133.1	334	6.28	0.89	2.31	3.34	6.34	2.92	2.05	0.91	0.34	0.84	51.6	175.7	2.43	1725	0	1	0	1	1	1	122	0	0	26.17519452	43.65	475.978836	0.494285714	128.5142857	1.830687831	137.5661376
243	484	1	23	101	0	0	0	7.36	4.3	2.52	0.43	177	344	10993	43.5	5.9	112.6	78.8	663	3.8	2.62	1.06	2.06	9.94	3.56	0.84	1.51	0.28	3.23	272	5.2	1.9	1874.5	0	1	0	1	0	0	56	0	0	27.33564014	56.1	586.984127	0.733730159	252.4031746	1.706349206	136.5079365
244	65	1	44	110	0	0	0	7.32	4.23	2.37	0.51	154	193	9811	35.2	5.23	117.5	64.6	484	5.08	4.76	0.85	3.04	11.23	4.82	1.07	1.27	0.36	1.75	15.92	2.5	2.48	1673.54	0	1	1	1	1	0	16	0	0	26.12456747	47.05	344.4683544	0.910253165	175.6788608	1.784810127	81.43459916
245	434	1	48	104.3333333	0	0	0	5.49	3.05	1.85	0.32	158	217	9057	34.4	5.7	83.3	95.2	318	3.26	1.99	0.77	1.84	11.3	3	0.58	1.26	0.23	1.16	22.3	7.4	2.62	2064	0	1	0	1	1	0	53	0	0	25.01730104	43.65	357.7567568	0.527567568	114.4821622	1.648648649	117.2972973
246	1020	2	41	93.33333333	0	0	1	6.1	3.8	2.03	0.14	120	244	9147	38.5	4.88	67	97.1	394	5.09	2.19	0.94	3.16	9.87	2.85	1.22	1.39	0.31	3.83	55	13.2	2.06	1285.1	0	1	0	1	2	0	46	0	0	24.61810377	48.65	456.7487685	0.262068966	63.94482759	1.871921182	120.1970443
247	720	2	24	95	0	0	0	8.4	4.81	2.81	0.41	134	287	7741	35.8	6.15	100.9	67.1	427	4.52	1.94	0.99	2.97	9.83	2.91	1.58	1.11	0.2	3.28	55.3	4.1	0.87	553.85	0	1	0	1	1	0	71	0	0	23.046875	49.85	491.2704626	0.701814947	201.4208897	1.711743772	102.1352313
248	487	2	43	92.33333333	0	0	0	8.54	5.41	2.56	0.35	133	267	8924	36.1	6.19	64.2	106.5	345	4.55	1.74	1.11	2.58	13.9	3.3	0.92	1.09	0.24	3.23	86.3	4.3	1.49	1083.6	0	1	0	1	1	0	1	0	0	26.05835362	48.9	564.2460938	0.739648438	197.4861328	2.11328125	104.296875
249	912	1	25	92.66666667	0	0	0	4.61	1.97	2.25	0.32	172	194	10238	41.1	4.85	97.1	93	609	4.77	3.56	0.78	2.93	10.4	3.2	0.66	1.15	0.24	0.84	51.6	3.3	1.5	952.75	0	1	0	1	1	0	4	0	0	29.51016286	52.35	169.8577778	0.280177778	54.35448889	0.875555556	86.22222222
250	234	2	47	113.3333333	0	0	0	4.93	2.89	1.28	0.27	121	207	6342	32.3	7.1	98.4	59.1	342	5	1.43	1.31	3.13	8.15	3.09	1.23	1.01	0.13	1.29	83.23	31.5	1.12	652.58	0	1	1	1	0	1	31	0	0	21.59779614	38.7	467.3671875	0.609609375	126.1891406	2.2578125	161.71875
251	715	2	28	122	0	0	0	10.51	6.26	3.46	0.55	156	346	8951	41.3	4.7	72.1	98	323	4.63	1.74	1.22	2.94	13.3	5.89	0.7	1.47	0.23	3.3	52.5	8.3	0.98	786.76	0	1	0	1	1	0	67	0	0	25.05050505	58.6	626	0.995086705	344.3	1.809248555	100
252	811	2	44	90	0	0	0	7.2	4.13	2.65	0.32	129	218	8688	37.1	5.48	85	70.8	398	8.24	1.7	1.91	5.3	9.17	4.51	1.67	1.33	0.25	0.34	55.3	33.2	3.81	3030	0	1	0	1	1	1	82	0	0	24.12879237	50.35	339.7509434	0.498716981	108.7203019	1.558490566	82.26415094
253	52	1	27	106.6666667	0	0	0	5.99	3.64	1.71	0.43	184	121	12082	36.5	5.46	118.5	72.1	561	5.92	4.83	0.97	3.66	7.8	3.47	0.82	1.26	0.43	4.04	37.95	3.7	2.94	2192.58	0	1	0	1	0	0	17	0	0	28.39372634	45.05	257.5672515	0.915321637	110.7539181	2.128654971	70.76023392
254	448	2	31	123.3333333	0	0	0	4.44	2.59	1.39	0.39	111	177	6755	33.7	8.52	163.4	35.7	440	3.03	0.99	1.23	1.46	10.5	3.38	0.59	0.84	0.24	3.02	49.4	3.6	0.69	514.5	0	1	1	1	1	2	51	1	0	21.60410478	40.65	329.8057554	0.726690647	128.6242446	1.863309353	127.3381295
255	196	2	53	133.3333333	0	0	0	6.23	3.63	1.98	0.41	130	193	6013	37.3	6.44	83.2	69.38	489	4.76	2.09	0.94	3.09	10.88	2.07	0.52	1.17	0.39	6.65	30.41	1.8	1.6	962.54	0	1	1	1	1	1	28	0	0	27.47138398	47.2	353.8333333	0.751666667	145.0716667	1.833333333	97.47474747
256	766	1	38	100	0	0	0	6.08	2.97	2.15	0.42	138	247	10739	40.4	9.25	78	108.8	388	4.7	1.32	1.17	2.81	14	3.38	0.54	1.39	0.51	28.5	811	9.4	0.92	675.9	0	1	0	1	1	0	100	1	0	25.86451247	51.15	341.2046512	0.580186047	143.3059535	1.381395349	114.8837209
257	43	1	26	193.3333333	0	0	0	6.74	4.14	2.03	0.48	131	237	7237	41.3	10.15	224	33.3	516	3.54	0.97	0.68	2.38	6.96	1.73	2.39	1.05	0.3	2.79	5.06	0.5	1.96	1169.35	0	1	1	1	1	0	15	0	0	29.32098765	51.45	483.3399015	0.978916256	232.0031527	2.039408867	116.7487685
258	582	1	62	116.6666667	0	0	0	5.82	3.18	1.98	0.42	131	171	8190	34.6	6.59	105.8	64.6	565	4.02	1.56	1.07	2.45	9.95	6.16	0.55	1.2	0.24	3.03	19.7	29.7	1.73	1482	0	1	1	1	1	0	26	0	0	24.22145329	44.5	274.6363636	0.674545455	115.3472727	1.606060606	86.36363636
259	284	2	28	97.66666667	0	0	0	8.85	5.11	2.91	0.54	135	312	9229	37.5	3.78	48.3	127.9	250	4.78	1.18	1.26	3.36	8.6	3.31	0.9	1.05	0.27	3.73	186.71	35.9	1.66	1276	0	1	1	1	0	1	11	0	0	29.38475666	52.05	547.8762887	0.948247423	295.8531959	1.756013746	107.2164948
260	286	2	22	100.3333333	0	0	0	7.79	4.94	2.41	0.35	123	238	5510	31.3	2.69	59.8	124.4	348	4.1	1.14	1.38	2.53	6.11	3.37	1.16	0.98	0.2	1.4	32.01	90.8	1.39	991	0	1	1	1	0	0	29	0	0	15.66255408	43.35	487.8506224	0.717427386	170.7477178	2.049792531	98.75518672
261	711	1	46	160	0	0	0	10.63	8.48	1.27	0.79	182	217	9782	36.6	9.28	106.8	71.5	497	5.79	1.36	1.97	3.38	9.07	3.85	0.48	1.11	0.29	3.3	52.5	11.7	1.74	1410	0	1	0	1	0	1	6	0	0	23.28844933	42.95	1448.944882	5.27496063	1144.666457	6.677165354	170.8661417
262	364	2	30	106.3333333	0	0	0	7.11	4.49	2.02	0.43	104	296	7909	24.1	4.69	81.3	83.9	313	6.46	1.37	1.11	3.75	9.05	4.73	0.51	1.4	0.39	4.18	180	24.3	5.61	4395	0	1	1	1	0	1	26	0	1	21.51385851	34.2	657.9405941	0.955792079	282.9144554	2.222772277	146.5346535
263	335	2	37	103.6666667	0	0	0	7.78	4.9	2.3	0.44	131	362	9990	37.7	4.52	49.8	119.3	305	5.5	1.35	1.29	3.67	11.42	2.16	1.99	1.61	0.35	6.84	59.13	6.8	3.78	3696	0	1	1	1	0	1	39	0	0	25.2734375	49.2	771.2173913	0.937391304	339.3356522	2.130434783	157.3913043
264	16	1	55	85.33333333	0	1	1	5.72	3.89	1.39	0.33	90	232	5074	35.3	7.44	179.2	35.9	487	3.12	1.54	0.67	1.72	10.2	2.77	0.52	0.88	0.25	1.87	26.87	30	0.286	195.49	0	1	1	1	0	1	9	0	0	22.77089842	42.25	649.2661871	0.92352518	214.2578417	2.798561151	166.9064748
265	68	2	61	98	0	0	0	5.27	2.79	2.05	0.35	116	218	8780	35.1	6.98	88.2	61.1	385	5.72	3.47	1.18	3.41	10.41	4.06	0.76	1.08	0.33	0.8	51.07	17.7	1.44	930.12	0	1	1	1	0	0	17	0	0	24.609375	45.35	296.6926829	0.476341463	103.842439	1.36097561	106.3414634
266	887	1	26	100	1	0	0	5.46	2.47	2.39	0.44	152	212	8126	37.3	8.84	138	59.9	472	3.86	0.69	1.6	1.94	9.63	3.09	1.5	1.18	0.22	0.86	230	1.5	2.8	2592	0	1	0	1	1	0	107	0	0	23.41876026	49.25	219.0962343	0.454728033	96.4023431	1.033472803	88.70292887
267	699	2	40	140	0	0	0	4.8	2.91	1.68	0.2	109	224	6681	24.6	7.94	81.8	77.3	216	8.73	1.13	2.16	5.21	8.32	4.68	1.9	0.74	0.25	3.17	50.3	111.1	4.65	3615	0	1	0	1	0	0	4	0	1	21.6015625	33	388	0.346428571	77.6	1.732142857	133.3333333
268	132	1	20	93.33333333	0	0	0	7.11	3.55	2.47	0.68	140	252	7696	37.8	5.38	89.7	106	366	6.05	1.23	1.36	4.07	14.39	2.43	1.23	1.34	0.2	2.2	12.53	56.5	2.34	1427.62	0	1	1	1	0	1	13	0	0	20.42835711	50.15	362.1862348	0.977327935	246.2866397	1.437246964	102.0242915
269	476	2	42	103.3333333	0	0	0	4.62	3.08	1.13	0.33	135	188	7392	32.7	6.16	102.7	57.9	380	5.04	1.02	1.6	3.24	8.76	2.53	0.84	0.83	0.2	3.23	161	114.3	3.02	2356	0	1	1	1	0	2	2	0	0	27.51338489	38.35	512.4247788	0.899469027	169.100177	2.725663717	166.3716814
270	762	2	26	100	0	0	0	4.91	2.42	2.14	0.27	118	177	9021	35.8	6.76	105.6	62.7	396	3.84	1.32	1.22	2.06	10.8	2.26	1.49	0.91	0.3	0.86	57.1	5.3	1.93	1836	0	1	1	1	1	0	3	0	0	20.28680041	46.5	200.1588785	0.305327103	54.0428972	1.130841121	82.71028037
271	278	1	31	126.6666667	1	0	0	7.6	4.97	1.97	0.5	139	222	9156	42.2	7.76	185.6	40.7	658	4.49	1.47	0.89	3.21	7.76	2.11	0.66	0.9	0.23	1.51	28.75	0.8	1.33	859.68	0	1	1	1	1	0	34	1	0	24.15224913	52.05	560.071066	1.26142132	280.035533	2.52284264	112.6903553
272	885	1	20	96.33333333	0	0	0	5.17	2.67	1.82	0.38	147	191	21388	14.9	5.98	83.3	115.9	358	7.07	3.07	1.35	3.79	2.86	2.15	1.49	1.22	0.26	0.17	56.9	0.5	8.93	6583.1	0	1	0	1	0	0	118	0	1	15.65886267	24	280.2032967	0.557472527	106.4772527	1.467032967	104.9450549
273	368	1	22	66.66666667	0	0	0	6.54	4.19	1.44	0.64	123	343	6624	28.9	4.48	93.1	100	271	3.42	0.73	0.81	1.93	6.72	2.93	0.49	1.08	0.22	3.11	49.4	117.3	2.64	1598	0	1	1	1	0	1	6	0	0	22.46003435	36.1	998.0347222	1.862222222	638.7422222	2.909722222	238.1944444
274	366	2	32	112	0	0	0	8.32	5.48	2.23	0.47	127	388	9512	35.9	4.73	75.4	90.6	356	4.88	1.24	0.97	3.15	12.2	4.26	1.09	1.34	0.28	3.54	49.4	2.3	0.96	644	0	1	1	1	0	1	13	0	0	30.58802045	47.05	953.470852	1.154977578	448.1313004	2.457399103	173.9910314
275	37	1	53	136.6666667	0	0	0	6.05	4.09	1.46	0.46	102	92	3927	23.9	16.71	250.9	24.2	582	5.47	1.17	1.5	3.88	4.62	1.56	0.82	0.9	0.23	2.87	30.93	13.2	5.89	4439.52	0	1	1	1	1	1	8	1	1	27.75086505	31.2	257.7260274	1.288630137	118.5539726	2.801369863	63.01369863
276	369	1	19	86.33333333	0	0	0	7.47	4.31	2.63	0.46	162	249	8745	36.1	4	116.9	77.5	360	1.76	1.76	1.04	3.05	9.75	1.99	0.66	1.07	0.19	3.02	49.4	1.3	3.99	3849.3	0	1	1	1	0	1	46	0	0	25.70987654	49.25	408.0570342	0.753840304	187.7062357	1.63878327	94.67680608
277	82	1	53	136.6666667	0	0	1	7.67	4.59	2.48	0.42	135	129	7070	34.4	8.48	94.6	78.8	389	3.73	0.82	1.26	2.1	5.96	1.93	0.77	0.96	0.27	1.68	11.82	43.3	2.76	1865.12	0	1	1	1	0	1	1	0	0	22.85714286	46.8	238.7540323	0.77733871	100.2766935	1.850806452	52.01612903
278	540	2	43	116.6666667	0	0	0	5.02	3.2	1.55	0.22	119	259	6472	31.5	4.38	82.4	75.1	256	5	0.87	1.75	2.59	12.2	3.59	1.52	0.93	0.25	3.23	52	18.4	0.33	169.09	0	1	0	1	0	1	62	0	0	23.07322544	39.25	534.7096774	0.454193548	117.636129	2.064516129	167.0967742
279	375	1	36	133.3333333	0	0	0	12.33	9.07	2.19	0.74	157	245	9557	40.7	6.4	100.7	82.4	547	5.81	2.47	1.24	3.19	11.7	4.79	1.55	1.21	0.27	3.02	235	10.8	1.73	1625	0	1	1	1	0	1	2	0	0	26.44897959	51.65	1014.680365	3.064748858	750.8634703	4.141552511	111.8721461
280	56	1	51	110	0	0	0	6.72	4.05	1.95	0.63	165	230	6254	31.5	7.73	98.2	76.4	507	3.85	0.83	1.03	2.4	9.42	5.07	0.41	1.42	0.18	2.1	46.43	16	1.22	998.25	0	1	1	1	1	0	1	0	0	23.5260771	41.25	477.6923077	1.308461538	300.9461538	2.076923077	117.9487179
281	534	1	28	85.33333333	0	0	0	5.89	4.01	1.24	0.46	130	221	7603	37.2	6	90.8	98.7	432	4.03	0.85	1.42	2.22	8.26	3.14	1.18	1.06	0.26	3.55	50	142.9	1.13	926.4	0	1	0	1	0	0	63	0	0	17.62654959	43.4	714.6854839	1.487580645	328.7553226	3.233870968	178.2258065
282	712	2	24	84	0	0	0	5.36	2.45	2.42	0.29	135	204	7952	34.1	3.84	52.6	127.9	269	4.4	1.04	1.42	2.44	7.51	1.6	1.19	0.83	0.17	3.3	52.5	87.7	0.77	616.2	0	1	0	1	0	0	22	0	0	19.13265306	46.2	206.5289256	0.293595041	59.89338843	1.012396694	84.29752066
283	134	2	29	95	0	0	0	7.29	4.36	2.54	0.25	124	302	9302	35.3	5.76	59.2	118.8	458	4.2	1.01	1.21	2.54	8.94	3.35	0.74	1.04	0.37	2.96	15.85	37	3.18	2134.15	0	1	1	1	0	1	25	0	0	24.21875	48	518.3937008	0.429133858	129.5984252	1.716535433	118.8976378
284	120	2	40	133.3333333	1	0	0	10.03	6.94	2.32	0.65	139	346	7672	34.8	11.52	127.7	45.3	564	5.83	1.26	1.23	3.76	7.85	2.92	1.99	1.01	0.25	1.05	50.51	28.7	2.37	1373.14	0	1	1	1	0	1	19	0	0	24.90787982	46.4	1035.017241	1.944396552	672.7612069	2.99137931	149.137931
285	191	1	51	91	0	0	0	6.65	4.01	1.97	0.49	154	191	8709	35.9	6.6	110.3	99.4	521	5.13	3.05	0.84	3.38	7.5	4.13	0.73	0.93	0.42	1.18	80.37	45.5	1.72	1598.21	0	1	1	1	1	0	27	0	0	27.5550576	45.75	388.786802	0.997411168	190.505533	2.035532995	96.95431472
286	664	2	28	81.66666667	0	0	0	7.19	4.75	2.04	0.3	137	252	7594	40.1	6.14	76.7	91	435	4.33	1.24	1.35	2.24	11.1	3.33	1.6	1.09	0.29	3.16	54.1	14	0.9	580.92	0	1	1	1	0	0	60	0	0	20.01842404	50.3	586.7647059	0.698529412	176.0294118	2.328431373	123.5294118
287	304	1	37	123.3333333	0	0	0	8.24	5.17	2.32	0.35	176	307	17856	40	6.9	143	53.5	669	4.68	7.8	0.76	2.78	8.12	3.02	0.62	1.73	0.39	2.59	41.4	1	4.25	4185	0	1	1	1	0	0	4	0	0	31.40766481	51.6	684.1336207	0.779956897	239.4467672	2.228448276	132.3275862
288	527	2	32	106.6666667	0	0	0	9.13	5.28	2.5	0.5	111	217	5472	32.8	5.87	105.5	60.1	354	5.95	0.83	2.19	2.9	10.3	0.65	0.71	0.98	0.12	3.23	115	92.6	1.65	1353	0	1	0	1	1	1	20	0	0	19.35720845	45.3	458.304	1.056	229.152	2.112	86.8
289	870	2	20	81.66666667	0	0	0	5.23	2.47	2.01	0.53	120	263	7426	33.9	4.25	53.1	131.2	272	3.37	0.92	1.2	1.83	11	3.77	2.38	1.07	0.25	0.79	72.7	10.2	0.67	542	0	1	0	1	0	1	35	0	0	19.53125	43.95	323.1890547	0.651293532	171.290199	1.228855721	130.8457711
290	490	1	35	97.66666667	1	0	0	6.08	3.77	1.78	0.34	160	150	15482	46.3	7.04	90	95	438	5.97	4.5	1.12	3.69	8.01	4.63	0.62	1.41	0.38	3.23	54.1	80.8	2.55	2057	0	1	0	1	1	1	60	0	0	25.35154137	55.2	317.6966292	0.72011236	108.0168539	2.117977528	84.26966292
291	1035	1	21	86.66666667	0	0	0	8.6	4.11	3.78	0.53	144	293	9164	37.8	7.42	91.5	102	282	5.26	1.7	1.21	3.34	7.61	1.8	0.65	1.15	0.28	0.42	55	33.4	1.67	1221.2	0	1	0	1	0	1	17	0	0	22.72043837	56.7	318.5793651	0.576269841	168.8470635	1.087301587	77.51322751
292	460	2	35	92	0	0	0	3.75	1.78	1.67	0.21	106	314	8213	33.7	7.06	80.9	81.2	418	4.19	1.96	1.62	2.16	13.3	5.39	1.71	0.84	0.17	3.13	103	3	1.59	967.6	0	1	0	1	0	1	29	0	0	17.109375	42.05	334.6826347	0.223832335	70.28335329	1.065868263	188.0239521
293	799	1	27	98.33333333	0	0	0	7.55	5.27	1.55	0.55	115	218	6657	39.5	7.43	110.5	78.4	418	3.08	1.12	0.73	1.7	16.5	4.78	1.28	0.81	0.2	0.53	130	8.3	1.46	1088	0	1	0	1	1	0	89	0	0	21.60493827	47.25	741.2	1.87	407.66	3.4	140.6451613
294	260	1	31	126.6666667	0	0	0	7.2	4.1	2.4	0.56	160	233	10505	37.7	6.1	100.7	85.3	666	4.33	1.39	0.86	3.09	9.13	4.58	0.61	1.19	0.28	6.82	198.39	1.8	3.59	2875.89	0	1	1	1	0	0	31	0	0	27.32157952	49.7	398.0416667	0.956666667	222.9033333	1.708333333	97.08333333
295	163	1	32	93	0	0	1	7.42	4.2	2.58	0.47	150	228	9083	44.7	3.45	108.2	77.7	565	4.5	1.49	0.91	3.09	11.32	1.79	1.23	1.06	0.27	1.54	101.92	0.2	0.47	290.19	0	1	1	1	1	0	1	0	0	26.37246029	57.6	371.1627907	0.765116279	174.4465116	1.627906977	88.37209302
296	464	2	30	105.3333333	0	0	0	6.92	4.22	2.23	0.4	142	297	9786	39.5	6.55	55.9	120.2	277	5.19	2.86	1.69	3.04	8.27	2.63	0.55	1.27	0.34	3.13	54.1	10.8	1.37	1162.2	0	1	0	1	0	0	51	0	0	26.83864765	50.65	562.0358744	0.756950673	224.8143498	1.892376682	133.1838565
297	535	1	55	126.6666667	0	0	0	6.16	4.06	1.52	0.35	162	271	10728	30.4	7.39	114.6	61.6	414	6.56	1.83	1.21	4.39	11.7	3.73	0.59	1.49	0.64	3.23	50	7	8.35	6277.5	0	1	0	1	1	0	61	0	0	26.15916955	38	723.8552632	0.934868421	253.3493421	2.671052632	178.2894737
298	816	2	28	117.3333333	0	0	0	6.77	4.19	2.07	0.28	116	321	7078	20	11.59	222	25.2	435	7.16	1.64	1.29	4.51	5.14	1.91	0.79	0.94	0.26	0.25	55.3	52.8	10.23	6666	0	1	1	1	2	2	105	1	1	24.8357635	30.35	649.7536232	0.566763285	181.9310145	2.024154589	155.0724638
299	361	1	31	150	0	0	0	7.64	4.15	2.57	0.55	157	229	9112	39.6	8.24	177.7	42.9	390	4.68	2.54	0.83	2.21	9.05	1.37	0.48	0.72	0.23	3.02	78.5	0	1.56	1240.7	0	1	1	1	1	1	5	0	0	21.79944511	52.45	369.7859922	0.888132296	203.3822957	1.614785992	89.10505837
300	478	1	33	90.33333333	0	0	0	6.69	3.64	2.52	0.35	143	305	9923	42.4	6.42	105.3	79.7	546	5.26	2.17	1.1	3.63	10.6	3.83	0.68	1.02	0.33	3.23	50	8.8	0.59	429	0	1	0	1	0	0	2	0	0	21.06162816	55	440.5555556	0.505555556	154.1944444	1.444444444	121.031746
301	526	2	43	102.3333333	0	0	0	6.47	4.65	1.25	0.49	121	329	7501	34.6	5.85	55.5	110	274	4.64	1.31	1.29	2.45	11.4	2.4	0.84	1.04	0.22	3.23	50	8.6	1.05	735.2	0	1	0	1	0	0	13	0	0	21.39080276	40.85	1223.88	1.8228	599.7012	3.72	263.2
302	541	2	28	93.33333333	0	0	0	7.55	4.89	2.34	0.23	119	259	8459	38.7	4.32	73.7	95.4	291	4.84	1.22	1.62	2.58	19.5	3.83	1.37	1.28	0.18	3.23	189	34.1	0.7	484.8	0	1	0	1	0	1	42	0	0	20.2020202	50.4	541.2435897	0.480641026	124.4860256	2.08974359	110.6837607
303	996	2	30	110	0	0	0	7.23	4.25	2.56	0.28	137	233	7888	33.3	5.31	59.7	117.6	310	4.12	1	1.34	2.5	8.27	3.5	0.99	1	0.22	1.01	223	203.5	4.45	3842	0	1	0	1	0	1	126	0	0	27.37966468	46.1	386.8164063	0.46484375	108.3085938	1.66015625	91.015625
304	813	1	25	102	0	0	0	8.83	5.04	3.14	0.54	162	311	10671	42.5	5.97	101	88.6	380	6.33	1.62	1.33	4.18	9.49	2.87	0.53	1.47	0.2	0.86	318	1.1	1.44	1255	0	1	1	1	1	1	112	0	0	19.72318339	58.2	499.1847134	0.866751592	269.5597452	1.605095541	99.04458599
305	740	2	21	126.6666667	1	0	0	11.49	7.11	3.15	0.88	143	298	10327	32.3	7.46	98.6	70.5	462	4.83	2	1.41	2.87	9.99	3.74	0.93	1.2	0.3	3.28	114	46.7	6.09	5964	0	1	1	1	2	1	11	0	0	29.51593861	48.05	672.6285714	1.986285714	591.9131429	2.257142857	94.6031746
306	979	2	35	93.33333333	0	0	0	7.28	3.88	2.68	0.57	113	319	8302	35.6	8.14	93.9	67.8	273	7.96	2.81	1.98	5.3	10.4	3.26	1.03	1.4	0.3	0.8	55.6	19.8	3.5	2055	0	1	0	1	1	1	21	0	0	21.77843524	49	461.8358209	0.825223881	263.2464179	1.447761194	119.0298507
307	111	2	31	89	0	0	0	6	3.9	1.45	0.51	126	255	4825	34.5	7.28	90.9	72.7	365	4.07	1.92	1.01	2.46	12.23	2.81	1.38	1.06	0.32	1.41	160.94	25.3	2.25	1286.72	0	1	1	1	0	1	21	0	0	22.86236854	41.75	685.862069	1.371724138	349.7896552	2.689655172	175.862069
308	655	2	30	131.6666667	0	0	0	5.55	2.99	2.23	0.2	142	199	5549	39.8	6.14	87	77	275	3.26	0.91	1.34	1.6	7.89	2.02	0.51	0.91	0.2	3.14	50.9	3.8	1.21	1040	0	1	1	1	1	1	9	0	0	15.46915578	50.95	266.8206278	0.268161435	53.36412556	1.340807175	89.23766816
309	81	2	31	96	0	0	0	6.21	4.26	1.58	0.31	128	165	6258	34	4.69	81.9	82.1	338	5.57	1.24	1.6	3.13	10.16	1.92	1.87	1.09	0.19	0.79	87.31	28.3	1.26	762.76	0	1	1	1	0	0	1	0	0	23.24459454	41.9	444.8734177	0.835822785	137.9107595	2.696202532	104.4303797
310	30	2	43	120	0	0	0	10.79	7.4	2.35	0.8	122	350	8247	35.1	3.47	71.4	88.9	337	4.76	1.88	1.01	3.01	13.57	3.25	1.1	1.31	0.39	2.57	188.77	75.2	1.32	831.92	0	1	0	1	0	0	11	0	0	29.5899078	46.85	1102.12766	2.519148936	881.7021277	3.14893617	148.9361702
311	354	2	21	113.3333333	0	0	0	5.63	3.44	1.65	0.44	105	246	6916	32.6	6.53	129.6	50.8	358	4.91	1.14	1.44	2.51	6.59	2.81	0.89	0.58	0.2	3.11	50.6	2.6	3.27	2745	0	1	1	1	1	0	40	1	0	19.89619377	40.85	512.8727273	0.917333333	225.664	2.084848485	149.0909091
312	531	2	39	91.66666667	0	0	0	5.48	2.74	2.5	0.12	123	187	7539	36.5	5.51	75.3	75.9	310	4.61	1.14	1.75	2.25	14.3	3.72	0.86	1.3	0.19	3.23	84	8.3	1.62	1335.6	0	1	0	1	1	0	15	0	0	22.62568728	49	204.952	0.13152	24.59424	1.096	74.8
313	276	1	42	109	0	0	0	8.3	4.96	2.17	0.97	168	326	9429	40.9	6.93	92	83.6	539	4.68	1.77	1.1	3.48	10.86	3.63	0.78	1.06	0.24	6	15.06	79	0.58	349.49	0	1	1	1	0	0	33	0	0	26.04938272	51.75	745.1428571	2.217142857	722.7885714	2.285714286	150.2304147
314	182	1	25	123.3333333	0	0	0	8.06	3.81	3.39	0.75	144	309	12256	41.4	5.09	94.3	96.3	661	5.8	3.28	0.85	3.96	6.92	2.89	1.09	1.37	0.43	2.01	11.73	30.1	4.14	2989.12	0	1	1	1	0	1	14	0	0	33.27126767	58.35	347.2831858	0.842920354	260.4623894	1.123893805	91.15044248
315	843	2	46	123.3333333	0	0	0	5.41	3.39	1.39	0.41	102	259	7232	25.3	4.21	84.1	71.7	157	4.9	1.62	1.06	3.08	6.13	3.36	0.77	1.07	0.24	0.7	115	29.1	5.32	3733.5	0	1	1	1	0	0	14	0	1	19.22768787	32.25	631.6618705	0.999928058	258.9813669	2.438848921	186.3309353
316	652	1	36	113.3333333	1	0	0	7.22	3.98	2.55	0.49	147	330	11311	42.8	6.05	85.1	100.9	393	5.55	3.64	0.86	3.45	8.37	2.9	0.86	1.37	0.32	3.14	51.2	7.7	5.31	4752	0	1	1	1	0	2	66	0	0	23.70242215	55.55	515.0588235	0.764784314	252.3788235	1.560784314	129.4117647
317	117	2	35	126.6666667	0	0	0	5.03	3.04	1.49	0.37	123	174	7455	31.4	7.13	66.1	103.6	285	6.4	0.9	1.65	3.92	14.91	3.69	1.38	1.07	0.35	1.58	41.26	77.8	1.08	568.86	0	1	1	1	0	1	24	0	0	24.3359375	38.85	355.0067114	0.754899329	131.3524832	2.040268456	116.7785235
318	205	1	34	90	0	0	0	7.22	4.87	1.91	0.36	145	276	8316	40.6	7.2	113.9	72	460	4.79	1.6	0.89	3.3	8.35	2.68	0.69	1.03	0.26	1.46	74.49	23.8	0.81	560.86	0	1	1	1	0	1	13	0	0	17.95918367	50.15	703.7277487	0.917905759	253.3419895	2.54973822	144.5026178
319	566	1	25	93	0	0	0	6.97	4.6	1.49	0.8	133	126	7507	35.1	9.79	125.4	68.2	437	4.02	2.43	0.62	2.59	9.24	1.84	2.16	1.5	0.33	60.3	49.7	375	1.04	508.3	0	1	1	1	0	1	67	0	0	23.10843458	42.55	388.9932886	2.469798658	311.1946309	3.087248322	84.56375839
320	990	2	30	103.3333333	0	0	0	6.08	3.74	1.76	0.43	124	270	6674	32	4.01	44.8	129.3	266	3.75	0.59	1.58	2.2	12	4.24	0.76	1.04	0.26	3.54	51.9	19.6	1.29	708	0	1	0	1	0	1	133	0	0	18.81892431	40.8	573.75	0.91375	246.7125	2.125	153.4090909
321	387	2	61	100.6666667	0	0	0	6.71	4.15	2.22	0.26	123	249	9006	34	9.26	135.1	36.5	503	4.69	1.72	0.79	2.98	8.46	3.07	1.02	1.02	0.2	3.93	110	14	1.58	1111.86	0	1	0	1	1	0	4	0	0	20.74657942	45.1	465.472973	0.486036036	121.022973	1.869369369	112.1621622
322	550	1	46	120	0	0	0	4.99	2.48	1.92	0.44	145	168	13761	32.4	6.63	88.7	89.5	407	4.73	1.67	1.13	3.83	10.8	3.68	0.94	1.25	0.34	3.23	65	12.7	14.21	11687	0	1	0	1	0	0	45	0	0	36.41975309	42	217	0.568333333	95.48	1.291666667	87.5
323	685	2	41	130	0	0	0	6.23	3.31	2.68	0.19	149	353	7896	38.4	6.28	65	101.4	338	4.81	0.6	1.35	3.44	9.15	3.3	1.01	0.96	0.22	3.16	114	18.8	1.31	991.04	0	1	0	1	0	1	30	0	0	28.88888889	51.8	435.9813433	0.234664179	82.83645522	1.235074627	131.7164179
324	635	2	41	146.6666667	0	0	0	5.94	3.58	1.75	0.42	130	324	8780	35.7	4.65	80.3	78.5	324	4.33	2.57	1.04	2.21	11.2	5.24	0.54	1.36	0.28	15.9	52.5	3.1	1.25	927.2	0	1	1	1	0	2	52	0	0	27.92924037	44.45	662.8114286	0.8592	278.3808	2.045714286	185.1428571
325	777	1	31	120	0	0	0	7.7	5.02	2.02	0.44	152	246	9519	37.9	4.75	88.8	99.3	377	3.86	4.25	0.89	1.83	16.4	2.46	0.55	1.01	0.25	0.86	55	132.1	0.86	980.4	0	1	1	1	1	1	106	0	0	25.39343112	48	611.3465347	1.093465347	268.9924752	2.485148515	121.7821782
326	479	1	35	108.3333333	0	0	0	8.85	6.18	1.95	0.35	164	239	8562	37	5.3	87.4	98.4	391	3.48	0.58	0.97	2.38	13.8	3.95	1.48	1.16	0.26	3.23	50	10.4	1.63	1335.6	0	1	0	1	0	0	53	0	0	20.2812331	46.75	757.4461538	1.109230769	265.1061538	3.169230769	122.5641026
327	611	1	34	86	0	0	0	8.08	4.82	2.41	0.63	157	297	12658	33	4.45	97.1	87.3	489	4.47	3.35	1.05	2.6	8.34	3.17	1.18	1.43	0.35	3.02	233	12.3	1.51	1242	0	1	0	1	0	0	9	0	0	26.7755102	45.05	594	1.26	374.22	2	123.2365145
328	106	1	31	101.3333333	0	0	0	6.6	3.84	1.9	0.64	133	251	9298	42.2	6.33	79.7	113.3	398	5.52	1.86	0.85	3.6	11.08	2.47	1.62	1.03	0.24	1.79	18.82	22.1	1.43	960.25	0	1	1	1	0	1	22	0	0	25.4580659	51.7	507.2842105	1.293473684	324.6618947	2.021052632	132.1052632
329	371	2	18	80	0	0	0	9.62	6.08	2.76	0.64	122	281	6708	31.7	3.97	59.7	128	322	6.59	0.98	1.86	3.67	6.78	1.94	0.94	1.02	0.2	3.02	136	25.5	3.46	3154	0	1	1	1	0	2	41	0	0	22.32142857	45.5	619.0144928	1.409855072	396.1692754	2.202898551	101.8115942
330	326	1	26	104	0	0	0	8.07	4.44	2.81	0.67	135	184	7808	36.1	8.53	149.3	54.9	306	4.69	1.59	0.9	2.93	8.29	2.94	0.94	1.06	0.28	4.87	117.4	46.9	1.13	1095	0	1	1	1	0	1	12	0	0	35.83017847	50.15	290.7330961	1.058647687	194.7911744	1.580071174	65.48042705
331	773	2	41	113.6666667	0	0	0	5.79	3.84	1.57	0.28	128	257	6579	36.3	4.12	53.5	112.9	333	5.06	2.67	1.18	3.34	9.4	3.73	1.07	1.15	0.32	0.86	67	45.3	1.99	1537	0	1	0	1	0	1	104	0	0	28.69897959	44.15	628.5859873	0.684840764	176.0040764	2.445859873	163.6942675
332	815	2	31	140	0	0	0	7.81	5.35	1.79	0.41	122	266	7696	25.2	4.67	96.9	67.1	285	8.5	1.48	2.52	5.17	4.19	1.74	1.05	1.12	0.25	1.09	55.3	65.8	3.58	2435	0	1	1	1	1	1	111	0	1	22.47698882	34.15	795.027933	1.225418994	325.9614525	2.988826816	148.603352
333	26	1	31	85.33333333	0	0	0	6.9	4.6	1.95	0.27	138	297	7257	34.9	6.24	87.7	100.8	427	6.61	1.82	1	4.72	8.48	5.12	0.89	0.99	0.27	0.31	78	126.6	2.05	1993.75	0	1	1	1	0	1	13	0	0	24.27012472	44.65	700.6153846	0.636923077	189.1661538	2.358974359	152.3076923
334	207	1	40	82	0	0	0	9.78	5.19	3.77	0.54	186	235	10692	42.1	5.79	117	66.8	516	5.28	3.79	0.85	3.35	6.56	1.84	0.59	0.88	0.35	1.45	22.49	1	2.54	2259.08	0	1	1	1	1	1	3	0	0	26.55972036	60.95	323.5145889	0.743395225	174.697878	1.376657825	62.33421751
335	255	1	43	143.3333333	1	0	0	7.85	4.66	2.42	0.52	150	235	9656	36.4	4.77	102.8	76.47	466	5.94	2.09	0.92	4.36	7.95	2.31	1.85	1.48	0.49	8.48	38.15	67.1	3.94	2922.01	0	1	0	1	1	0	10	0	0	21.12628448	48.5	452.5206612	1.001322314	235.3107438	1.925619835	97.10743802
336	783	2	24	123	0	0	0	8.68	5.98	2.3	0.31	140	266	9354	37.7	3.7	79	90.3	369	10.71	3.32	1.43	6.52	11.7	2.46	1.59	1.35	0.2	2.69	71	13.5	2.41	2218.5	0	1	0	1	2	0	59	0	0	23.046875	49.2	691.6	0.806	214.396	2.6	115.6521739
337	168	2	41	176.6666667	0	0	0	5.6	3.64	1.4	0.47	116	280	8049	36.7	10.46	96.2	63.1	542	4.91	2.08	0.96	3.3	11.14	3.48	1.13	1.4	0.32	2.03	15.75	28.2	0.58	240.25	0	1	1	1	0	0	21	0	0	26.81359045	43.7	728	1.222	342.16	2.6	200
338	839	2	35	90	0	0	0	8.85	5.45	2.88	0.44	138	301	10180	36.3	4.66	57	115.3	338	4.9	2.41	0.91	3.23	10.6	1.93	1.11	1.33	0.33	0.48	208	38.5	1.62	1047.6	0	1	0	1	1	0	61	0	0	27.98898072	50.7	569.6006944	0.832638889	250.6243056	1.892361111	104.5138889
339	184	1	37	100	0	0	0	5.43	3.41	1.61	0.36	128	265	8543	38.4	5.9	90.7	92.8	441	5.89	1.32	0.99	4.14	10.58	2.74	0.66	1.14	0.37	2.82	22.02	105.3	2.47	1484.52	0	1	1	1	0	0	27	0	0	23.66143862	46.45	561.2732919	0.762484472	202.0583851	2.118012422	164.5962733
340	609	2	43	106.6666667	0	0	1	6.6	4.29	1.96	0.28	129	189	8958	31.9	5.76	74.7	84.5	482	3.55	1.68	0.8	2.56	11.5	3.67	1.12	1.14	0.29	3.02	65.9	20.2	2.02	1270	0	1	0	1	0	1	28	0	0	27.28174603	41.7	413.6785714	0.612857143	115.83	2.18877551	96.42857143
341	62	1	45	110	0	0	0	4.14	1.88	1.94	0.24	142	245	8074	34.9	5.86	86.4	92.4	259	4.34	0.71	1.51	2.53	9	3.05	0.93	1.01	0.34	1.1	18.17	7.8	0.43	260.85	0	1	1	1	0	1	20	0	0	24.67128028	44.6	237.4226804	0.23257732	56.9814433	0.969072165	126.2886598
342	252	2	50	92.33333333	0	1	0	6.05	3.91	1.46	0.42	130	208	9385	33.1	5.71	61.7	101.5	255	5.38	1.81	1	3.76	9.21	2.93	2.23	1.3	0.37	4.64	38.78	2.4	1.48	1014.36	0	1	0	1	0	0	32	0	0	23.87511478	40.4	557.0410959	1.124794521	233.9572603	2.678082192	142.4657534
343	909	2	22	84	0	0	0	6.94	4.24	2.24	0.36	122	295	6405	27.8	3.9	43.2	138.5	347	4.2	0.79	1.35	2.43	11	2.79	1.65	1.1	0.21	0.82	51.6	220.8	1.87	955.9	0	1	0	1	0	1	123	0	0	19.37716263	39	558.3928571	0.681428571	201.0214286	1.892857143	131.6964286
344	425	2	31	114	0	0	0	13.13	7.91	4.02	1.02	109	229	6006	23.2	6.59	130	47.1	320	8.58	1.95	1.48	5.29	6.05	2.9	1.07	1.2	0.3	24.7	99	464.4	4.68	2650	0	1	1	1	1	1	39	0	1	27.36455464	43.3	450.5945274	2.007014925	459.6064179	1.967661692	56.96517413
345	173	1	36	136.6666667	0	0	0	6.03	3.59	1.91	0.41	154	227	8919	38.4	5.17	105.4	77.9	386	5.32	1.63	1.32	3.36	8.92	4.16	0.92	1.19	0.26	2.92	19.31	22.2	1.02	653.19	0	1	0	1	0	0	6	0	0	23.25581395	47.95	426.6649215	0.770628272	174.9326178	1.879581152	118.8481675
346	322	1	33	90	0	0	0	6.96	3.65	2.67	0.42	146	198	9712	13.3	2.95	67.7	119.5	488	14.03	2.49	1.67	9.37	3.01	2.22	0.68	0.87	0.29	2.18	22.67	9.2	12.9	11280	0	1	1	1	0	1	18	0	1	30.36734694	26.65	270.6741573	0.574157303	113.6831461	1.367041199	74.15730337
347	735	1	52	133.3333333	0	0	0	7.87	4.9	2.07	0.56	145	197	21202	25.4	4.67	102.5	72	347	8.79	4.67	1.08	5.07	10.4	1.71	1.08	1.25	0.32	3.28	80.5	115.7	10	8684	0	1	1	1	0	2	29	0	1	25.09152885	35.75	466.3285024	1.325603865	261.1439614	2.367149758	95.16908213
348	517	2	58	96	0	0	0	4.51	2.1	2.04	0.28	139	233	12410	21.6	5.99	58.6	97.2	269	9.61	2.48	1.61	5.52	5.53	2.67	1.03	1.16	0.39	3.23	50	159.6	4.13	3370	0	1	0	1	0	2	63	0	1	25.15622496	31.8	239.8529412	0.288235294	67.15882353	1.029411765	114.2156863
349	241	1	57	85.33333333	0	0	0	9.64	8.31	0.75	0.55	122	152	4940	27.2	7.23	74.5	97.1	268	4.28	0.81	1.59	2.13	7.3	2.66	0.39	1.31	0.33	2.68	5.67	62	0.49	155.26	0	1	1	1	0	1	31	0	0	21.38593635	30.95	1684.16	6.094	926.288	11.08	202.6666667
350	812	2	36	101	0	0	0	9.24	5.06	3.78	0.34	137	251	8739	39.9	4.27	70.5	115.1	285	5.35	1.08	1.62	2.98	9.66	2.09	0.88	1.12	0.31	0.86	55.3	8.3	1.39	1033.2	0	1	0	1	0	1	112	0	0	20.81165453	58.8	335.994709	0.455132275	114.2382011	1.338624339	66.4021164
351	183	1	39	82	0	0	1	6.94	3.51	2.81	0.39	173	237	11283	40.1	4.93	75.6	109.5	409	4.36	6.83	0.88	2.38	9.27	3.68	0.77	1.52	0.41	3.82	53.68	95.4	2.23	1434.72	0	1	1	1	0	1	6	0	0	27.16049383	54.15	296.0391459	0.487153025	115.4552669	1.24911032	84.34163701
352	905	2	30	86.66666667	0	0	0	7.93	5.28	1.79	0.57	123	217	5752	35.5	3.32	61	116.8	270	3.37	1.33	1.05	1.97	16.7	4.54	1.93	1.1	0.22	0.82	179	770.8	0.99	293.37	0	1	0	1	0	0	96	0	0	19.87278407	44.45	640.0893855	1.681340782	364.8509497	2.94972067	121.2290503
353	743	2	31	83.66666667	0	0	0	8.71	5.94	2.5	0.11	151	275	12435	37.4	7.16	55.6	119.7	309	7.35	1.5	1.39	5.7	10.8	1.59	1.64	1.38	0.32	0.34	125	2.5	1.64	1059	0	1	0	1	1	0	26	0	0	20.703125	49.9	653.4	0.26136	71.874	2.376	110
354	563	2	28	86.66666667	0	0	0	8.83	5.12	3.05	0.49	156	301	8872	31.2	4.24	74.7	119.1	304	6.42	1.25	1.64	4.03	9.56	4.99	1.44	1.02	0.3	3.13	49.7	14.3	2.16	1950	0	1	0	1	0	0	64	0	0	20.703125	46.45	505.2852459	0.822557377	247.5897705	1.678688525	98.68852459
355	463	1	50	78	1	0	0	6.84	4.43	1.76	0.33	127	229	10870	32.8	6.89	90.3	85.2	433	3.89	3.11	0.85	2.36	7.72	2.49	0.37	1.18	0.3	7.93	62.7	15.2	1.22	947.52	0	1	0	1	0	0	42	1	0	22.83737024	41.6	576.4034091	0.830625	190.213125	2.517045455	130.1136364
356	416	2	60	83	0	0	0	6.91	4.9	1.35	0.44	103	267	6656	31.1	4.36	71.8	78.7	287	4.7	1.65	0.92	3	12.1	4.04	1.28	1.13	0.35	43.1	63.3	42.6	0.5	212	0	1	0	1	0	0	6	0	0	23.05175491	37.85	969.1111111	1.597037037	426.4088889	3.62962963	197.7777778
357	1014	2	23	83.33333333	0	0	0	5.7	2.45	2.89	0.32	114	153	8758	39	1.66	40	141	195	3.51	0.94	1.36	1.93	11.7	0.91	0.97	0.98	0.17	0.37	127	28.9	0.39	298.1	0	1	0	1	0	0	66	0	0	22.10028959	53.45	129.7058824	0.271280277	41.50588235	0.847750865	52.94117647
358	719	1	35	100	0	0	0	6.94	3.81	2.17	0.63	163	268	8923	41.2	4.01	73.2	114.1	275	3.57	0.6	1.24	2.58	9.32	2.31	0.73	1.17	0.25	3.28	55.3	5.5	1.85	1568	0	1	0	1	0	0	94	0	0	27.47404844	52.05	470.5437788	1.106129032	296.4425806	1.755760369	123.5023041
359	475	2	18	103	0	0	0	9.13	4.4	3.74	0.46	126	393	10987	29	6.98	69.3	110.3	271	6.94	0.65	1.25	4.73	9.71	5.15	1.51	1.3	0.19	3.23	270	26.2	2.58	2308.5	0	1	0	1	0	0	60	0	0	19.72223268	47.7	462.3529412	0.541176471	212.6823529	1.176470588	105.0802139
360	3	2	25	91	0	0	0	5.69	3.06	2.08	0.33	112	284	6845	33	6.76	94.3	72.5	411	4.71	0.64	1.83	2.59	5.97	3.58	1.43	1.05	0.24	0.29	52.21	67	2.34	2023.75	0	1	1	1	0	1	12	0	0	18.5528757	43.4	417.8076923	0.485480769	137.8765385	1.471153846	136.5384615
361	697	2	35	98.66666667	0	0	0	3.64	1.65	1.72	0.17	112	244	10628	35.5	3.53	71.7	93.9	449	4.87	1.92	1.58	3.08	10.6	1.94	1.63	1.31	0.22	3.17	89.4	1.9	2.73	2408	0	1	0	1	0	1	89	0	0	34.10585141	44.1	234.0697674	0.163081395	39.79186047	0.959302326	141.8604651
362	499	2	63	126.6666667	0	0	0	12.71	9.35	2.9	0.43	111	209	5875	36.6	7.67	103.2	49.7	443	5.5	1.77	1.3	3.38	12.3	2.86	1.13	1.35	0.25	5.12	50	19.8	1.33	921.6	0	1	0	1	1	1	59	0	0	26.70940171	51.1	673.8448276	1.38637931	289.7532759	3.224137931	72.06896552
363	167	2	30	94.66666667	0	0	0	7.7	5.1	2.25	0.3	129	229	7630	32.8	4.68	79	86.8	348	4.1	1.69	1	2.49	8.11	2.21	1.07	1.19	0.3	1.56	43.21	25.5	6.79	4259.88	0	1	1	1	0	0	1	0	0	37.02522676	44.05	519.0666667	0.68	155.72	2.266666667	101.7777778
364	570	1	39	98	0	0	0	7.58	4.91	2.01	0.34	152	236	9135	40.2	3.93	87.4	71.9	440	4.01	1.95	1.06	2.45	13	3.68	0.75	1.16	0.18	3.13	154	13.6	0.85	683.65	0	1	0	1	0	0	29	0	0	25.25951557	50.25	576.4975124	0.830547264	196.0091542	2.44278607	117.4129353
365	86	1	55	88.33333333	0	0	0	6.5	3.78	1.77	0.54	151	197	7261	39.8	5.05	88.1	84.7	330	8.92	3.09	2.2	5.41	9.47	4.25	0.46	1.08	0.32	2.16	15.82	41.7	1.28	723.77	0	1	1	1	0	1	19	0	0	20.76124567	48.65	420.7118644	1.153220339	227.1844068	2.13559322	111.299435
366	347	2	47	106.3333333	0	0	0	6.36	4.12	1.62	0.55	127	244	7568	34.7	4.37	72.4	85.6	323	4.19	0.98	1.21	2.61	14.57	4.18	1.07	1.31	0.28	2.71	47.03	62.9	2.68	1908	0	1	0	1	0	0	39	0	0	30.81854043	42.8	620.5432099	1.398765432	341.2987654	2.543209877	150.617284
367	67	1	26	98.66666667	0	0	0	7.55	3.65	3.24	0.46	158	296	10321	45	7.49	101.01	87.9	436	4.1	0.95	1.06	2.53	9.54	2.92	0.59	1.22	0.3	2.01	84.69	21.1	0.77	539.48	0	1	1	1	0	0	18	0	0	25.20147972	61.2	333.4567901	0.518209877	153.3901235	1.12654321	91.35802469
368	331	1	32	83.33333333	0	0	0	7	4.09	2.2	0.46	148	182	7768	33.3	5.14	102.7	82.7	417	4.92	7.16	1.17	2.23	11.53	2.74	0.63	0.89	0.18	1.56	174.9	21	2.19	2052	0	1	1	1	1	0	20	0	0	25.43615992	44.3	338.3545455	0.855181818	155.6430909	1.859090909	82.72727273
369	542	2	27	126.6666667	0	0	0	5.95	2.86	2.65	0.3	118	228	5867	37.9	5.81	62	118.5	327	7.3	1.01	1.24	4.96	12.5	1.87	1.52	1.34	0.31	5.71	168	88.8	0.6	459.66	0	1	0	1	0	1	63	0	0	22.265625	51.15	246.0679245	0.323773585	73.82037736	1.079245283	86.03773585
370	1012	1	19	96.66666667	0	0	0	6.19	3.13	2.33	0.6	138	314	8565	37.7	4.53	69.4	129.6	445	2.91	0.36	1.23	1.58	8.72	3.69	1.13	1	0.2	0.42	51.9	14.4	0.96	676	0	1	0	1	0	0	70	0	0	23.7654321	49.35	421.8111588	0.806008584	253.0866953	1.343347639	134.7639485
371	726	2	60	133.3333333	0	0	0	7.13	3.93	2.68	0.28	160	300	14565	39.1	6.75	92.7	57.8	435	6.83	2.28	1.4	5.22	8.05	4.99	0.89	1.31	0.46	3.28	55.3	3.7	2.43	2286.2	0	1	1	1	1	0	60	0	0	25.09666865	52.5	439.9253731	0.410597015	123.1791045	1.46641791	111.9402985
372	683	1	27	166.6666667	0	0	0	7.17	4.52	2.01	0.41	179	242	15236	46.1	7.34	107.1	81.4	589	4.75	3.45	1.12	2.34	10.1	1.77	0.55	1.49	0.17	3.16	50.3	0.8	2.11	1629.6	0	1	1	0	0	0	89	0	0	26.88093499	56.15	544.199005	0.92199005	223.121592	2.248756219	120.39801
373	433	1	31	94	0	0	0	4.88	2.43	1.91	0.42	153	252	7568	39.6	6.83	72.5	117.8	319	4.38	0.86	1.16	2.81	11.6	3.06	0.48	1.05	0.23	3.02	240	55.3	1.79	1487.5	0	1	0	1	0	1	53	0	0	20.41522491	49.15	320.6073298	0.53434555	134.6550785	1.272251309	131.9371728
374	649	2	34	112	0	0	0	6.08	3.47	1.99	0.52	128	192	5593	38.4	5.73	54.4	117.9	280	4.56	0.54	2.11	2.35	16.3	3.6	0.92	0.91	0.29	3.14	67	12.8	0.84	230.55	0	1	1	1	0	0	35	0	0	20.38567493	48.35	334.7939698	0.906733668	174.0928643	1.743718593	96.48241206
375	1066	2	40	96.66666667	0	0	0	6.7	4.4	1.7	0.5	134	237	7093	27.8	4.22	74	86.1	268	5.84	1.11	2.01	3.59	7.27	2.26	0.94	1.28	0.25	26.7	113	208	7.02	4875	0	1	0	1	0	2	59	0	1	27.09925101	36.3	613.4117647	1.294117647	306.7058824	2.588235294	139.4117647
376	594	2	28	93.33333333	0	0	0	5.34	3.21	1.61	0.33	141	377	8167	33.6	3.58	61.9	117.9	379	4.35	1.57	1.36	2.72	8.99	4.48	1.13	1.16	0.3	3.02	49.7	102.9	1.69	1360.82	0	1	1	1	0	1	33	0	0	25.51020408	41.65	751.6583851	0.657950311	248.0472671	1.99378882	234.1614907
377	393	1	19	102.3333333	0	0	0	9.35	4.79	3.41	0.88	158	365	7387	39.7	5.1	78.6	124	470	2.67	1.74	0.65	1.44	9.41	1.75	0.76	1.13	0.25	3.02	216	8.2	1.49	1224	0	1	1	1	0	1	5	0	0	33.41240937	56.75	512.71261	1.236129032	451.1870968	1.404692082	107.0381232
378	548	2	42	87	0	0	0	5.45	3.01	2.1	0.24	116	297	7230	35.6	5.67	65.4	100	297	4.7	0.87	1.23	2.8	10.4	1.78	0.88	0.88	0.11	3.23	49.7	81	0.58	355.2	0	1	0	1	0	1	56	0	0	23.2421875	46.1	425.7	0.344	102.168	1.433333333	141.4285714
379	607	1	45	120	0	0	0	6.19	3.37	2.46	0.3	158	259	9512	40.8	6.95	83.2	97.4	394	6.1	1.13	1.95	3.56	10.9	3.17	0.64	1.03	0.25	3.02	49.7	0.8	0.78	424.35	0	1	1	1	0	0	43	0	0	27.17545351	53.1	354.8089431	0.41097561	106.4426829	1.369918699	105.2845528
380	775	2	26	127	0	0	0	7.14	3.67	2.65	0.41	123	289	9098	38.4	10.05	131	48.3	405	5.66	1.12	1.96	2.81	10.2	3.37	1.36	0.66	0.28	0.86	87.5	156.3	2.94	2880	0	1	0	1	1	2	28	1	0	15.817291	51.65	400.2377358	0.567811321	164.0974717	1.38490566	109.0566038
381	968	2	22	103.3333333	0	0	0	10.24	6.34	2.97	0.74	83	517	7451	33.8	8.26	70	106	314	5.42	1.25	1.62	3.47	10.5	2.49	1.74	0.59	0.22	0.28	55.6	196.9	2.81	2520	0	1	1	1	1	1	119	0	0	19.140625	48.65	1103.62963	1.5796633	816.6859259	2.134680135	174.0740741
382	853	1	27	97	0	0	0	7.12	3.7	3.07	0.2	149	273	11317	41.6	5.38	78.9	118.7	387	4.01	1.02	1.13	2.54	9.93	3.67	1.62	1.59	0.27	2.57	177	2.3	0.95	555.2	0	1	0	1	0	1	5	0	0	28.22838647	56.95	329.0228013	0.241042345	65.80456026	1.205211726	88.92508143
383	533	2	30	103.3333333	0	0	0	6.34	4.99	1.14	0.18	133	222	6463	35.4	5.8	63.5	112.7	249	4.17	1.09	1.26	2.27	9.15	2.97	0.71	1.07	0.26	3.23	50	97.1	0.89	658.24	0	1	0	1	0	0	11	0	0	18.81892431	41.1	971.7368421	0.787894737	174.9126316	4.377192982	194.7368421
384	1005	1	33	96.66666667	1	0	0	5.91	3.64	1.87	0.28	161	203	11723	40.5	5.07	77.5	113	572	5.17	0.98	1.24	3.86	8.68	2.08	0.52	1.34	0.33	0.87	54.1	3.5	1.17	778.1	0	1	0	1	0	0	17	0	0	28.65013774	49.85	395.144385	0.545026738	110.6404278	1.946524064	108.5561497
385	789	1	25	86.66666667	0	0	0	5.53	3.02	2.04	0.25	157	231	9594	41.8	5.32	68.9	125.5	338	3.82	1.88	1.02	2.12	9.6	3.01	1.09	1.32	0.21	0.93	55	16	3.21	3168	0	1	1	1	0	2	28	0	0	23.25259516	52	341.9705882	0.370098039	85.49264706	1.480392157	113.2352941
386	983	2	46	110	0	0	0	4.66	2.57	1.5	0.28	85	262	7136	31.3	4.59	56.9	106.8	309	3.96	1.42	0.95	2.57	14.8	2.65	1.22	1.11	0.21	0.33	55.6	17.8	2.07	1498	0	1	0	1	0	1	4	0	0	21.64412071	38.8	448.8933333	0.479733333	125.6901333	1.713333333	174.6666667
387	443	1	34	108.3333333	0	0	0	7.6	5.2	2.01	0.3	146	213	10753	37.7	4.79	80.2	110	344	4.94	1.57	1.18	3.13	10.4	2.61	1	1.24	0.27	3.02	420	135	4.63	3523	0	1	0	1	0	1	54	0	0	28.9007795	47.75	551.0447761	0.776119403	165.3134328	2.587064677	105.9701493
388	342	1	21	143.3333333	0	0	0	8.65	3.98	3.78	0.62	157	386	7968	43.3	3.74	80.5	120	470	5.06	1.16	0.93	3.55	12.2	3.29	1.23	1.23	0.36	2.4	35.5	0.7	0.65	446.4	0	1	1	1	0	0	31	0	0	32.8862707	62.2	406.4232804	0.652804233	251.9824339	1.052910053	102.1164021
389	103	1	43	100	0	0	0	4.45	2	2	0.3	157	187	7651	35.4	4.86	72.9	108.1	488	4.25	2.78	1.01	2.44	9.78	3.39	0.97	0.82	0.18	1.01	15	32.7	0.26	88.04	0	1	0	1	0	0	2	0	0	21.2244898	45.4	187	0.3	56.1	1	93.5
390	629	1	46	153.3333333	1	0	0	6.98	4.43	2.12	0.35	146	242	6210	33.5	6.57	144.6	49.6	420	4.11	4.09	0.92	1.97	7.57	4.54	0.69	1.59	0.37	5.15	52.5	6.5	5.31	4692	0	1	0	1	2	1	1	0	0	30.79584775	44.1	505.6886792	0.731367925	176.9910377	2.089622642	114.1509434
391	1064	1	20	95	0	0	0	6.4	3.96	1.77	0.54	143	219	11322	40	5.4	65.9	132.4	248	3.54	1.41	0.84	2.36	10.1	4.69	0.57	0.91	0.18	0.17	148	80.1	0.88	442	0	1	0	1	0	0	150	0	0	19.37716263	48.85	489.9661017	1.208135593	264.5816949	2.237288136	123.7288136
392	219	1	27	109.6666667	0	0	0	6.22	2.15	3.2	0.51	131	278	7693	35.9	5.93	96.2	92.7	567	5.45	0.83	1.26	3.64	10.05	2.21	1.18	0.92	0.23	0.98	152.27	21.8	3.19	2466.85	0	1	1	1	0	1	8	0	0	18.08979592	51.9	186.78125	0.34265625	95.2584375	0.671875	86.875
393	614	1	30	87.33333333	0	0	0	7.16	4.12	2.57	0.34	149	252	6774	36.9	5.19	80.6	112.4	380	4.51	0.64	1.57	2.6	8.03	2.96	0.7	0.87	0.13	3.02	76.2	16.3	1.37	1200	0	1	1	1	0	1	28	0	0	17.95918367	49.75	403.9844358	0.545058366	137.3547082	1.60311284	98.05447471
394	459	1	46	146.6666667	1	0	0	8.3	4.91	2.45	0.48	135	335	9315	37.1	6.21	83.9	95.7	452	5.58	2.52	1.11	3.73	12.6	3.24	1.19	1.17	0.34	3.13	241	4	2.44	2145	0	1	0	1	0	0	31	0	0	27.33564014	49.35	671.3673469	0.961959184	322.2563265	2.004081633	136.7346939
395	221	1	44	140	0	0	0	4.77	2.36	2.14	0.2	141	212	5700	45	4.26	129.1	57.7	341	6.62	4.72	1.31	4.1	8.87	3.97	1.28	0.88	0.19	1.31	27.8	6.7	0.25	132.09	0	1	0	1	0	0	21	0	0	26.36560303	55.7	233.7943925	0.220560748	46.7588785	1.102803738	99.06542056
396	984	1	23	76.66666667	1	0	0	5.41	3.15	1.8	0.32	137	200	6194	29.3	5.98	70.6	126	356	4.12	1.69	1.24	2.61	4.79	1.99	0.89	0.71	0.24	0.16	75.7	178	5.59	3980	0	1	0	1	0	1	2	0	1	18.37682515	38.3	350	0.56	112	1.75	111.1111111
397	663	1	23	100.3333333	0	0	0	8.83	5.96	2.09	0.69	159	281	11623	49	7.95	82.3	115.2	539	5.45	1.21	1.47	3.5	9.54	4.37	0.78	1.48	0.35	3.16	54.1	8	0.71	438.5	0	1	0	1	0	0	57	0	0	25.35154137	59.45	801.3205742	1.967655502	552.9111962	2.851674641	134.4497608
398	605	1	35	95.33333333	0	0	0	8.44	4.86	3.03	0.32	145	183	8788	29.1	6.27	94	90.1	423	4.79	1.2	1.46	2.46	5.81	2.23	1.01	0.96	0.24	3.02	49.7	7.7	4.61	4068	0	1	1	1	0	1	2	0	1	23.52941176	44.25	293.5247525	0.513267327	93.92792079	1.603960396	60.3960396
399	988	1	21	96.66666667	0	0	0	4.94	2.42	1.9	0.36	138	191	14487	22.5	7.17	79.1	121.1	346	8.93	3.12	2.05	4.83	3.69	1.89	0.53	0.86	0.2	0.86	112	31	6.64	5022.3	0	1	0	1	0	0	19	0	1	23.183391	32	243.2736842	0.458526316	87.57852632	1.273684211	100.5263158
400	601	2	35	87.33333333	0	0	0	6.07	3.38	2.24	0.33	120	204	11308	36.2	3.56	42.5	127.5	347	4.17	1.04	0.87	2.34	11.7	2.69	1.74	1.49	0.26	3.02	49.7	72.8	0.69	354.45	0	1	0	1	0	0	39	0	0	24.609375	47.4	307.8214286	0.497946429	101.5810714	1.508928571	91.07142857
401	592	2	38	92	0	0	0	8.46	5.28	2.61	0.53	134	260	7653	36.9	3.04	63.4	106.7	257	4.63	1.33	1.37	3.07	9.09	2.59	1.9	1.08	0.18	3.02	134	4.5	1.72	1267.5	0	1	0	1	0	1	25	0	0	24.21875	49.95	525.9770115	1.072183908	278.7678161	2.022988506	99.61685824
402	771	1	39	96.66666667	0	0	0	9.39	6.52	2.19	0.31	145	207	9845	31	5.08	94.8	86.7	318	8.35	4.68	1.4	4.67	4.76	3.27	0.55	1.09	0.29	0.86	55	233.6	7.14	4522	0	1	0	1	1	1	37	0	0	24.81632653	41.95	616.2739726	0.922922374	191.0449315	2.97716895	94.52054795
403	50	1	38	106.6666667	0	0	0	7.26	4.15	2.45	0.54	122	314	9611	41.1	5.73	122.2	64.26	425	4.36	2.17	0.97	2.73	10.18	4.17	0.85	1.24	0.36	2.27	166.65	14.2	1.71	1233	0	1	1	1	0	1	11	0	0	26.37282134	53.35	531.877551	0.914693878	287.2138776	1.693877551	128.1632653
404	698	1	24	97.66666667	0	0	0	5.53	3.39	1.68	0.31	112	155	7362	33.5	7.18	116.4	75.2	505	3.89	0.37	1.56	2.3	9.46	2.72	0.84	1.05	0.22	3.17	62.2	31.8	1.97	1514.35	0	1	0	1	0	0	56	1	0	16.59804015	41.9	312.7678571	0.625535714	96.95803571	2.017857143	92.26190476
405	796	1	23	82	1	0	0	10.24	5.76	3.64	0.44	151	249	9560	43.5	4.17	102	88.8	428	3.36	2.33	0.79	1.91	10.7	4.22	1.11	1.26	0.3	1.19	55	100.5	1.63	1223.8	0	1	0	1	1	1	10	0	0	27.1177686	61.7	394.021978	0.696263736	173.3696703	1.582417582	68.40659341
406	83	2	54	115.3333333	0	0	0	3.96	2.06	1.64	0.19	116	200	5172	36.9	5.83	99.6	55.4	424	4.31	0.62	1.23	2.54	15.32	2.03	1.82	0.65	0.17	1.8	124.34	2.8	0.41	179.56	0	1	1	1	0	0	14	0	0	18.46357783	45.1	251.2195122	0.238658537	47.73170732	1.256097561	121.9512195
407	1007	2	55	130	0	0	0	5.07	2.51	1.95	0.33	153	178	7902	40.7	7.8	86	65.5	379	5.41	1.5	1.16	3.68	10.9	2.67	1.15	0.94	0.24	0.9	83.3	0.8	1.34	1022.4	0	1	0	1	0	0	55	0	0	22.95908766	50.45	229.1179487	0.424769231	75.60892308	1.287179487	91.28205128
408	188	1	24	95	0	0	0	7.37	2.42	4.33	0.54	138	235	10092	42.9	4.02	108.4	82	411	4.77	1.71	0.84	3.35	12.24	2.18	0.88	1.36	0.31	2.38	29.67	124.3	0.63	266.15	0	1	1	1	0	1	8	0	0	21.36479592	64.55	131.3394919	0.301801386	70.92332564	0.558891455	54.27251732
409	557	2	44	153.3333333	0	0	1	6.16	4.04	1.52	0.37	98	450	9094	24.2	4.58	69.1	92.2	271	7.23	2.54	2.43	3.51	8.39	3.98	1.34	1.43	0.3	3.13	148	72.3	5.16	3952.2	0	1	0	1	1	2	9	0	1	22.62626263	31.8	1196.052632	0.983421053	442.5394737	2.657894737	296.0526316
410	721	2	36	133.3333333	0	0	0	5.66	3.62	1.59	0.2	127	285	7121	36.8	3.4	61.3	111.8	413	5.01	1.11	2.19	3.07	10.7	1.96	1.31	0.95	0.2	3.28	102	11.2	2.74	2640	0	1	0	1	1	1	89	0	0	17.1533517	44.75	648.8679245	0.455345912	129.7735849	2.27672956	179.245283
411	869	2	32	100.3333333	0	0	1	3.88	1.86	1.83	0.12	113	187	9698	39.4	4.5	60.6	115.4	346	2.49	1.35	0.81	1.28	7.95	2.54	0.73	1.19	0.27	20.8	70.2	7.4	2.11	1623	0	1	0	1	0	1	1	0	0	29.58579882	48.55	190.0655738	0.121967213	22.80786885	1.016393443	102.1857923
412	578	1	20	84.33333333	0	0	0	4.54	2.37	1.9	0.16	146	224	8991	38.5	4.83	95.8	97.9	420	3.48	0.47	1.36	1.77	8.54	5.07	0.47	1.11	0.27	3.13	183	0	2.48	1135.6	0	1	0	1	0	0	2	0	0	21.97133586	48	279.4105263	0.199578947	44.70568421	1.247368421	117.8947368
413	412	2	47	110	0	0	0	6.35	3.41	2.09	0.52	93	171	6187	27.1	9.36	192.9	26.2	378	6.23	1.3	1.37	3.75	7.65	2.24	1.36	0.83	0.31	3.02	49.4	125.7	3.85	3486	0	1	0	1	1	2	3	1	1	21.6796875	37.55	279	0.848421053	145.08	1.631578947	81.81818182
414	644	2	26	102	0	0	0	8.79	5.76	2.19	0.69	116	462	10780	33.4	11.5	133.5	47.2	406	5.5	0.51	1.6	3.33	14.4	2.83	0.97	1.53	0.28	8.02	50.9	551.2	2.14	1428.7	0	1	1	0	1	2	2	0	0	26.953125	44.35	1215.123288	1.814794521	838.4350685	2.630136986	210.9589041
415	805	1	19	140	0	0	0	8.52	5.17	2.41	0.75	117	282	7846	27	14.27	422	16.4	664	5.24	1.52	1.18	3.78	7.61	3.39	0.75	1.53	0.54	6.82	144	22.3	4.43	2932.5	0	1	0	0	2	2	5	1	1	22.76146754	39.05	604.9543568	1.608921162	453.7157676	2.145228216	117.0124481
416	513	2	36	102.6666667	0	0	0	6.35	3.2	2.52	0.43	92	268	9319	29.3	16.05	281.2	17.9	521	4.93	2.63	0.99	3.19	7.73	2.03	0.5	0.94	0.17	3.23	50	6	2.14	1960.2	0	1	0	1	1	2	2	1	0	22.8515625	41.9	340.3174603	0.546031746	146.3365079	1.26984127	106.3492063
417	197	1	28	132.3333333	1	0	0	7.07	4.3	2.14	0.44	162	199	11445	30.6	4.35	192.1	39.9	450	6.45	2.86	1.06	4.28	5.31	2.32	0.62	1.05	0.33	1.63	269.2	40.1	10.12	7175.26	0	1	1	1	1	2	2	0	0	29.77959184	41.3	399.8598131	0.88411215	175.9383178	2.009345794	92.99065421
418	754	1	27	120	0	0	0	9.03	4.34	3.83	0.54	129	207	8642	24.9	15.88	211.8	35.7	418	5.85	0.87	1.42	3.93	3.18	2.43	0.48	0.81	0.15	1.39	47.5	67.1	4.68	3940.2	0	1	0	0	2	2	15	1	1	21.30394858	44.05	234.5639687	0.611906005	126.6645431	1.133159269	54.04699739
419	741	1	44	83.33333333	1	0	0	7.41	4.57	2.05	0.54	106	226	7302	37.5	13.09	187.9	36.6	419	5.1	2.46	1.67	3.05	3.62	1.59	0.89	0.81	0.23	0.82	47.5	12.3	3.92	2940	0	1	1	0	2	2	29	1	0	21.97133586	47.75	503.8146341	1.203804878	272.0599024	2.229268293	110.2439024
420	858	1	39	130	0	0	0	8.22	4.83	2.47	0.5	158	297	12791	25.5	7.77	228.8	29.9	394	9.12	10.55	0.91	3.39	5.2	5.94	2.82	3.16	0.48	1.32	67.5	107.2	8.48	5748	0	1	0	1	2	2	9	1	1	26.12244898	37.85	580.7732794	0.977732794	290.3866397	1.955465587	120.242915
421	591	2	26	76.66666667	0	0	0	9.93	6.21	3.02	0.54	119	437	10776	26	8.71	105.9	62.5	475	5.57	1.04	1.52	3.61	12.1	4.31	1.6	1.45	0.4	4.81	244	11.3	3.46	3021.8	0	1	0	0	1	2	75	1	0	21.484375	41.1	898.5993377	1.110397351	485.2436424	2.056291391	144.7019868
422	681	2	61	140	0	0	0	5.13	3.39	1.45	0.21	113	216	10732	34.3	10.93	102.8	50.6	404	7.04	3.57	1.19	4.32	10.7	1.94	0.63	1.16	0.33	3.16	86.6	10.5	1.78	1428.75	0	1	1	0	1	2	49	1	0	23.02222222	41.55	504.9931034	0.490965517	106.0485517	2.337931034	148.9655172
423	572	1	49	156	0	0	0	5.79	3.83	1.24	0.54	124	179	6681	28.1	8.6	194	34	432	5.3	1.21	1.68	2.84	5.81	2.99	0.83	0.95	0.2	3.13	49.7	27.9	4.95	4097	0	1	0	1	2	2	9	1	1	23.70242215	34.3	552.8790323	1.667903226	298.5546774	3.088709677	144.3548387
424	1047	1	40	133.3333333	0	0	0	7.5	3.85	3.06	0.41	148	314	6807	30.2	5.98	105.7	75.5	475	4.86	0.6	1.54	3.33	6.58	2.49	0.51	0.92	0.25	0.22	57.5	6.6	3.79	3080	0	1	1	0	0	2	95	0	0	25.68956193	45.5	395.0653595	0.515849673	161.9767974	1.258169935	102.6143791
425	924	2	20	93.33333333	0	0	0	4.33	2.22	1.67	0.36	114	262	7539	22.5	3.84	61.4	125	236	5.37	2.08	1.2	2.85	10.2	3.42	1.87	1.33	0.36	25.7	176	2503.1	3.78	2024	0	1	0	0	1	2	1	0	1	17.22480372	30.85	348.2874251	0.478562874	125.3834731	1.329341317	156.8862275
426	407	2	22	103.3333333	0	0	0	6.67	3.41	2.81	0.35	111	277	8012	24.5	4.01	86.8	82	393	6	2.14	1.38	3.79	8.53	4.3	1.32	1.15	0.28	3.02	49.4	544.5	4.22	3472	0	1	1	1	0	2	48	0	1	31.99217133	38.55	336.1459075	0.424733096	117.6510676	1.213523132	98.57651246
427	647	1	55	106.6666667	1	1	0	9.67	6.66	2.22	0.64	108	317	11157	30.4	10.33	158.3	41.7	430	6	1.51	1.48	3.47	7.95	2.86	0.73	1.06	0.35	3.14	86.3	10.7	5.4	4875	0	1	1	0	1	2	1	0	0	21.37409801	41.5	951	1.92	608.64	3	142.7927928
428	835	2	45	136.6666667	0	0	0	6.3	4.41	1.44	0.28	118	302	8948	33.8	11.23	165.6	31.8	519	6.83	10.79	0.73	1.94	14	4.07	0.66	1.3	0.3	1.03	58	30.9	4.48	3199.5	0	1	1	0	2	2	28	1	0	28.95900015	41	924.875	0.8575	258.965	3.0625	209.7222222
429	1048	1	37	113.3333333	1	0	0	6.1	3.91	1.83	0.31	142	294	9019	23.7	5.58	110	73.5	249	6.8	2.23	1.01	4.84	4.27	2.94	0.49	0.97	0.3	0.41	51.6	119.4	9.03	8483	0	1	1	0	1	1	143	0	1	28.73174689	32.85	628.1639344	0.662349727	194.7308197	2.136612022	160.6557377
430	849	2	43	102.6666667	0	0	0	10.11	7.46	1.93	0.54	136	312	8976	33.1	9.57	77.9	80.3	257	7.07	0.97	2.32	3.77	9.68	3.65	0.82	1.31	0.32	1.53	55.3	249.1	4.29	2964	0	1	0	0	1	2	113	0	0	20.3125	42.75	1205.968912	2.087253886	651.2232124	3.865284974	161.6580311
431	884	1	23	101.3333333	0	0	0	4.56	3.17	0.96	0.28	155	245	9859	37.4	5.48	87.5	106.9	350	4.71	1.3	1.3	2.79	7.92	3.48	0.45	1.18	0.28	0.86	104	5.2	1.07	993.6	0	1	1	0	0	2	3	0	0	21.73704874	42.2	809.0104167	0.924583333	226.5229167	3.302083333	255.2083333
432	806	1	23	120	1	0	0	9.16	5.08	3.26	0.56	144	220	9842	42.2	10.58	252	29.6	635	4.05	1.7	0.96	2.44	11.8	2.76	0.87	1.35	0.3	0.86	213	3.5	2.15	1890	0	1	1	0	2	2	2	0	0	21.2244898	58.5	342.8220859	0.872638037	191.9803681	1.558282209	67.48466258
433	1023	1	51	130	0	0	1	5.9	1.95	3.57	0.34	99	247	7692	35.3	7.41	170	39.6	373	5.44	2.33	0.86	3.92	10.4	3.29	0.87	0.98	0.3	1.01	55	169.5	2.64	2136.5	0	1	0	0	1	1	42	1	0	20.80856124	53.15	134.9159664	0.185714286	45.87142857	0.546218487	69.18767507
434	630	2	66	130	0	0	0	8.19	4.95	2.62	0.41	93	183	7395	35.3	9.57	164.1	27.8	374	5.03	1.33	1.32	3.22	14.8	5.42	1.49	1.11	0.32	6.61	240	27.8	5.04	3504	0	1	0	0	1	2	33	0	0	28.17898023	48.4	345.7442748	0.774618321	141.7551527	1.889312977	69.84732824
435	576	2	44	84.66666667	0	0	0	7.75	6	1.24	0.43	125	245	8138	37.5	8.92	131.3	42.4	392	5.07	2.42	1.49	3.01	10.9	3.32	1.5	0.81	0.23	0.73	70.2	29.2	0.42	294	0	1	0	1	1	2	72	0	0	23.8123492	43.7	1185.483871	2.080645161	509.7580645	4.838709677	197.5806452
436	794	1	45	105	0	0	0	10.99	8.07	2.29	0.51	120	299	9163	33.7	11.12	239.9	27.1	474	4.26	1.5	0.93	2.71	10.8	5.64	0.96	1.11	0.27	0.86	207	26.2	3.56	2821	0	1	1	0	2	2	1	0	0	27.37966468	45.15	1053.681223	1.797248908	537.3774236	3.524017467	130.5676856
437	903	2	27	120.3333333	0	0	0	5.3	3.1	1.78	0.34	124	191	7083	28.7	7.23	116.7	55.1	461	7.83	2.27	2.29	4.41	8.76	4.09	1.81	0.74	0.13	0.82	56.9	26.4	3.66	3094	0	1	0	0	2	1	62	1	1	22.03172568	37.6	332.6404494	0.592134831	113.0977528	1.741573034	107.3033708
438	737	1	30	97.33333333	1	0	0	5.95	3.63	1.69	0.4	164	145	11986	33.1	5.7	82.7	109	444	5.62	2.15	1.02	3.67	5.22	3	0.67	1.01	0.24	3.28	47.5	4	6.43	5412.5	0	1	1	0	1	2	71	1	0	21.18346754	41.55	311.4497041	0.859171598	124.5798817	2.147928994	85.79881657
439	564	2	39	126.6666667	0	0	0	6.02	4.09	1.34	0.45	104	212	10294	35.3	5.22	105.6	57.2	310	4.63	4.4	0.85	2.2	8.6	2.46	1.5	1.15	0.32	3.13	49.7	10.7	3.96	3161.1	0	1	1	1	1	2	40	1	0	24	42	647.0746269	1.373507463	291.1835821	3.052238806	158.2089552
440	834	2	49	107.3333333	0	0	0	10.11	7.55	2.15	0.36	128	271	9743	36.1	6.37	95.7	60.1	284	4.96	1.28	1.67	2.62	7.42	2.58	0.8	1.07	0.29	12.5	57.5	509.4	5.25	4160	0	1	0	0	0	2	17	0	0	25.4580659	46.85	951.6511628	1.264186047	342.5944186	3.511627907	126.0465116
441	456	1	44	112	0	0	0	6.57	3.55	2.29	0.56	130	239	9184	39.7	7.09	97.5	81	359	4.22	1.84	1.41	2.29	6.18	1.67	0.61	0.99	0.22	3.13	52.8	13.2	0.53	374.4	0	1	0	0	0	1	10	0	0	19.84126984	51.15	370.5021834	0.868122271	207.4812227	1.550218341	104.3668122
442	997	2	62	118.3333333	0	0	0	5.24	3.17	1.68	0.33	123	194	8838	39.1	6.11	84.6	63.6	397	4.21	2.88	0.82	1.82	14.4	5.17	0.81	1.09	0.21	1.19	153	35.9	0.99	732.8	0	1	0	0	1	1	130	0	0	26.171875	47.5	366.0595238	0.622678571	120.7996429	1.886904762	115.4761905
443	233	1	23	88.66666667	0	0	0	7.32	4.37	1.9	0.5	148	332	10727	22.2	4.77	121.1	72.2	418	8.47	1.95	1.19	6.03	4.24	2.9	1.09	1.05	0.37	2.13	57.77	36.8	9.23	6467.11	0	1	1	1	1	1	28	1	1	24.48979592	31.7	763.6	1.15	381.8	2.3	174.7368421
444	951	2	34	93.33333333	0	0	0	6.3	4.39	1.5	0.26	133	180	9392	30.8	4.54	59.9	114.3	304	7.76	1.31	1.55	5.7	6.55	2.41	1.51	1.02	0.22	0.2	100	20.5	3.23	2772	0	1	1	0	1	1	35	0	0	29.296875	38.3	526.8	0.760933333	136.968	2.926666667	120
445	661	1	38	92.33333333	0	0	0	7.57	4.19	3.02	0.12	126	203	9677	43.7	7.62	143.8	52.4	468	4.53	3.21	0.96	2.39	10.7	3.77	0.63	1.52	0.41	104	78.4	15.3	1.21	589	0	1	1	0	0	1	48	0	0	24.63997886	58.8	281.6456954	0.166490066	33.79748344	1.387417219	67.21854305
446	1046	1	52	143.3333333	0	0	1	10	6.67	2.58	0.59	166	271	11803	38.9	7.81	93.6	80.4	533	5.37	2.42	1.19	3.84	10.9	2.95	1.05	0.94	0.33	2.21	100	4.8	2.34	1856	0	1	0	1	1	1	10	0	0	27.75510204	51.8	700.6085271	1.525310078	413.359031	2.585271318	105.0387597
447	888	1	21	102.3333333	0	0	0	5.55	3.67	1.52	0.2	124	220	9589	31.5	7.13	100.2	92.1	405	4.88	1.26	1.11	3.25	4.84	1.67	0.52	1.06	0.31	5.01	56.9	389.1	9.06	7360	0	1	0	0	0	1	84	1	0	18.51851852	39.1	531.1842105	0.482894737	106.2368421	2.414473684	144.7368421
448	922	1	26	83.33333333	0	0	0	6.7	4.44	1.85	0.32	129	392	7517	25.6	6.29	73	121.7	580	4.68	0.62	1.06	3	6.32	1.95	0.78	0.97	0.32	1.09	125	27	5.64	5100.2	0	1	0	0	0	1	4	0	1	19.59183673	34.85	940.8	0.768	301.056	2.4	211.8918919
449	1024	2	29	73.33333333	0	0	0	8.6	4.78	2.67	0.53	115	299	6482	39.1	6.33	72.4	96.8	507	4.28	0.7	1.16	2.64	12.1	4.36	1.15	0.92	0.25	0.74	291	970	0.58	238	0	1	0	1	1	1	140	0	0	16.52892562	52.45	535.2883895	0.948838951	283.7028464	1.790262172	111.9850187
450	1028	2	39	83.33333333	0	0	0	7	4.68	1.78	0.42	118	207	7431	22.9	8.94	81.9	77.8	256	7.41	3.46	2.12	3.75	5.8	2.2	1.63	1.09	0.22	0.74	55	5.8	4.22	3540	0	1	0	1	1	1	63	1	1	21.9138057	31.8	544.247191	1.104269663	228.5838202	2.629213483	116.2921348
451	588	1	40	123.3333333	0	0	0	9.22	5.27	3.08	0.62	157	252	10737	37	3.09	76	108.5	333	4.99	1.45	1.04	3.67	10.6	6.94	0.53	1.42	0.41	6.04	84	16.7	4.83	4218	0	1	1	0	0	1	15	0	0	29.98358793	52.4	431.1818182	1.060844156	267.3327273	1.711038961	81.81818182
452	688	1	25	94.33333333	0	0	0	7.49	4.69	1.74	0.41	185	189	13389	43.7	7.84	110.9	79.2	539	4	1.89	1.09	2.5	8.99	2.68	0.61	1.26	0.3	3.16	50.3	12.7	3.44	2828	0	1	1	0	1	1	19	0	0	27.76979795	52.4	509.4310345	1.105114943	208.8667241	2.695402299	108.6206897
453	590	2	38	95	0	0	0	8.99	5.85	2.79	0.27	134	312	8715	38.1	4.04	75.7	86.1	338	6.06	0.89	2.04	3.88	11.8	2.94	2.24	1.33	0.27	3.02	49.7	12.7	1.4	1224	0	1	0	0	0	1	75	0	0	27.34375	52.05	654.1935484	0.566129032	176.6322581	2.096774194	111.827957
454	1011	1	44	90	0	0	0	7.44	3.31	3.59	0.34	127	226	8852	32.1	8.82	149.7	47.9	414	4.02	2.93	0.86	2.74	8.46	4.49	0.72	1.36	0.27	0.74	51.9	20.4	2.09	1400.7	0	1	0	0	1	1	1	0	0	23.58832922	50.05	208.3732591	0.313481894	70.84690808	0.922005571	62.95264624
455	949	2	22	73.33333333	0	0	0	5.64	3.67	1.45	0.36	126	277	8539	32	4.83	53.8	128.8	270	6.27	1.02	1.57	4.36	7.8	3.46	1.32	0.97	0.24	0.38	52.2	277.4	2.75	2176	0	1	0	0	0	1	11	0	0	18.13121943	39.25	701.0965517	0.911172414	252.3947586	2.531034483	191.0344828
456	727	1	23	91.66666667	0	0	0	6.64	3.63	2.33	0.63	126	207	5848	37.7	4.04	108	82.3	353	2.9	0.68	0.93	1.82	10.1	2.83	1.12	1.54	0.31	8.87	261	789.6	2.73	1922.25	0	1	0	0	0	1	87	0	0	21.87755102	49.35	322.4935622	0.981502146	203.1709442	1.557939914	88.84120172
457	1041	1	26	96.66666667	1	0	0	8.2	5.2	1.9	0.75	150	210	8761	36.4	6.28	94.8	95	410	4.25	1.48	0.97	2.73	8.96	2.49	0.73	1.06	0.15	1.67	234	4.3	2.21	1848	0	1	0	0	1	1	72	0	0	25.08650519	45.9	574.7368421	2.052631579	431.0526316	2.736842105	110.5263158
458	155	1	30	126.6666667	0	0	0	7.26	3.57	3.19	0.32	176	210	8328	37	4.17	111.9	75.6	509	4.07	2.37	0.94	2.6	8.5	3.09	0.69	0.95	0.24	2.18	178.42	18.6	1.4	920.89	0	1	0	0	1	1	6	0	0	27.16049383	52.95	235.015674	0.358119122	75.20501567	1.119122257	65.830721
459	934	2	34	124.6666667	0	0	0	4.68	2.09	2.15	0.21	90	327	7094	31.2	6.11	48.2	122.7	252	4.7	1.19	1.31	2.94	9.98	4.16	1.63	1.03	0.24	0.84	222	4.3	2.02	1167.6	0	1	0	0	0	1	100	0	0	24.52434635	41.95	317.8744186	0.204139535	66.75362791	0.972093023	152.0930233
460	702	2	23	92.33333333	0	0	0	6.75	3.54	2.57	0.47	114	263	7484	39.1	3.9	61.2	122.6	247	4.39	1.57	1.52	2.52	11	4.12	1.03	1.01	0.23	3.17	50.3	64.7	0.38	199.8	0	1	0	0	0	1	92	0	0	19.73497732	51.95	362.2645914	0.647392996	170.264358	1.377431907	102.3346304
461	623	1	60	89.33333333	0	0	0	6.12	2.56	2.01	0.31	119	236	8895	38.1	5.73	71.7	96.5	306	5.29	1.33	1.33	2.92	6.14	2.15	1.41	0.84	0.2	3.02	65.8	13.7	0.77	573.48	0	1	1	0	0	1	27	0	0	19.79238754	48.15	300.5771144	0.394825871	93.17890547	1.273631841	117.4129353
462	1057	1	32	120	0	0	0	9.5	6.37	2.51	0.51	157	293	12052	35.1	5.39	82.8	107.3	472	5.69	2.82	1.32	4.19	5.97	3.81	0.76	1.24	0.35	1.43	70.7	14	6.6	5125.1	0	1	0	0	0	1	19	0	0	32	47.65	743.5896414	1.294302789	379.2307171	2.537848606	116.7330677
463	569	2	52	103.3333333	0	0	0	3.07	1.61	1.18	0.21	111	245	9283	20.3	4.85	61.8	99.7	225	7.59	1.91	1.46	4.77	5.7	2.84	1.08	0.82	0.24	3.13	77.7	57.7	10.11	9880.3	0	1	0	0	0	1	50	0	1	17.75147929	26.2	334.279661	0.286525424	70.19872881	1.36440678	207.6271186
464	926	2	57	86.66666667	0	0	0	6.13	3.45	2.24	0.35	127	160	5979	33.5	6.6	97.1	55.8	284	5.28	0.6	1.59	3.4	15.8	2.54	1.61	0.94	0.24	0.52	79.2	0.8	0.1	73.32	0	1	0	0	1	1	33	0	0	19.7710718	44.7	246.4285714	0.5390625	86.25	1.540178571	71.42857143
465	606	1	49	93.33333333	1	1	0	4.78	2.55	1.71	0.35	160	159	7363	24.4	5.03	85.6	91.5	207	5.79	1.18	1.4	3.44	9	3.8	1.2	1.2	0.5	0.8	80	689.5	17.83	14352	0	1	1	0	0	1	2	0	1	23.87543253	32.95	237.1052632	0.521929825	82.98684211	1.49122807	92.98245614
466	524	2	35	118.3333333	0	0	0	7.83	5.05	2.33	0.38	126	336	7793	37.7	3.14	63.2	109.4	314	4.68	1.25	1.23	2.73	12.2	3.61	0.81	1.23	0.29	3.23	101	50	1.15	832.65	0	1	0	0	0	1	44	0	0	27.77670615	49.35	728.2403433	0.82360515	276.7313305	2.167381974	144.2060086
467	682	1	52	134.6666667	1	1	0	8.28	5.03	2.34	0.5	144	268	12106	30.1	8.67	118.1	60.7	383	4.98	2.24	1.3	3.39	6.42	1.35	0.52	1.31	0.32	3.16	50.3	14.2	4.96	4191.7	0	1	0	1	2	1	81	1	0	28.13148789	41.8	576.0854701	1.074786325	288.042735	2.14957265	114.5299145
468	657	1	25	140	0	0	0	9.33	6.16	2.2	0.73	145	220	7349	37.6	6.25	132.3	64	354	3.9	0.99	1.27	2.28	9.09	3.62	1.1	1.14	0.31	3.16	50.9	6.7	1.13	908.4	0	1	1	0	2	1	1	0	0	20.04461871	48.6	616	2.044	449.68	2.8	100
469	878	2	44	126.6666667	0	0	0	5.53	4.07	1	0.36	122	198	12622	32.1	4.6	57	108.3	215	4.19	1.25	1.4	2.2	8.66	2.94	1.46	1.08	0.29	1.18	72.9	127.1	3.1	2544	0	1	1	0	1	1	43	0	0	19.53125	37.1	805.86	1.4652	290.1096	4.07	198
470	1032	1	30	100	0	0	0	11.6	9.64	1.27	0.64	139	321	9871	37.9	5.78	91.7	96.2	447	3.72	0.98	1.08	2.49	9.48	2.33	0.95	1.25	0.25	0.74	162	11.1	0.78	422.2	0	1	0	0	1	1	111	1	0	20.51508648	44.25	2436.566929	4.857952756	1559.402835	7.590551181	252.7559055
471	784	2	25	80.33333333	0	0	0	6.44	3.27	2.68	0.35	117	245	8152	41	4.5	61.5	120.7	398	5.05	0.8	1.56	2.81	11.9	4.15	0.85	1.03	0.29	0.86	55	12.3	0.68	359.2	0	1	0	0	0	1	4	0	0	20.44982699	54.4	298.9365672	0.427052239	104.6277985	1.220149254	91.41791045
472	803	1	30	95.66666667	0	0	0	4.41	2.52	1.52	0.27	126	145	7629	37.5	6.6	112.2	75.4	572	3.18	1.21	1.01	1.31	11	3.3	0.92	0.76	0.33	0.86	55.3	17.7	0.85	688.2	0	1	0	1	1	1	39	0	0	24.91349481	45.1	240.3947368	0.447631579	64.90657895	1.657894737	95.39473684
473	115	1	50	85.33333333	0	0	1	11.56	7.75	2.57	0.82	147	311	7445	40.5	2.67	81.2	96.3	314	6.35	3.27	1.05	4.19	12.61	4.77	0.69	1.57	0.37	10.52	50.26	37.8	0.65	251.73	0	1	1	0	0	1	23	0	0	23.97318833	53.35	937.8404669	2.472762646	769.0291829	3.015564202	121.0116732
474	751	2	37	83.33333333	0	0	0	5.56	3.71	1.47	0.29	97	230	8705	33.9	4.34	91.1	69.3	345	4.28	0.79	1.45	2.66	9.98	2.7	2.53	0.95	0.35	0.82	72.5	263.7	2.06	1709.8	0	1	0	0	1	1	35	0	0	24.04359092	41.25	580.4761905	0.731904762	168.3380952	2.523809524	156.462585
475	671	2	39	87.66666667	0	0	0	6.25	3.54	2.31	0.33	125	332	12019	37.6	3.55	54.4	113.9	310	7.01	2.74	1.31	3.43	10	3.51	1.82	1.17	0.25	0.93	50.9	103.7	2.13	1330	0	1	0	0	0	1	85	0	0	25.52964487	49.15	508.7792208	0.505714286	167.8971429	1.532467532	143.7229437
476	262	1	37	116.6666667	0	0	0	6.81	3.85	2.23	0.51	169	269	9850	43.8	6.23	86.8	97.86	578	6.43	2.45	0.95	4.84	11.66	2.83	0.54	1.32	0.42	12.84	58.61	33.1	0.86	541.27	0	1	1	0	0	1	34	0	0	30.18959063	54.95	464.4170404	0.880493274	236.8526906	1.726457399	120.6278027
477	716	1	50	120	0	0	0	5.06	3.05	1.57	0.4	142	162	7133	34.2	5.85	83.3	93.9	362	3.31	1.65	0.86	1.9	8.07	3.46	0.25	1.37	0.25	3.3	161	258.7	1.27	759	0	1	0	0	0	1	74	0	0	26.7755102	42.05	314.7133758	0.777070064	125.8853503	1.942675159	103.1847134
478	725	1	20	86	0	0	0	6.97	4.17	2.17	0.47	155	258	8000	38.6	5.21	74.3	126	350	2.96	1.79	1.01	1.9	7.88	1.63	0.46	1.17	0.26	3.28	55.3	4	3.04	2843.1	0	1	1	0	0	1	41	0	0	27.77777778	49.45	495.7880184	0.903179724	233.0203687	1.921658986	118.8940092
479	1003	1	34	100	0	0	0	5.83	3.09	2.25	0.31	129	226	7056	34.4	5.41	86.9	99.8	493	4.48	1.02	1.22	3.15	10.2	8.96	1.14	1.24	0.28	3.22	89.9	32.9	1.39	1020	0	1	1	0	0	1	43	0	0	24.77209671	45.65	310.3733333	0.425733333	96.21573333	1.373333333	100.4444444
480	935	1	34	93.33333333	1	0	0	5.72	3.21	1.97	0.45	153	256	9181	36.9	6.12	105	59.6	476	6.1	5.82	0.86	3.54	9.12	4.21	0.87	0.97	0.21	0.84	110	36.9	3.86	2916	0	1	0	0	1	1	122	0	0	30.3871053	46.75	417.1370558	0.733248731	187.7116751	1.629441624	129.9492386
481	471	1	18	95.33333333	0	0	0	7.67	4.48	2.48	0.57	135	287	7557	33.8	5.38	68	132.5	411	3.58	1.41	1.38	2.1	11.2	4.63	0.87	1.09	0.23	3.23	54.1	102.8	0.84	437	0	1	0	0	0	1	59	0	0	22.5308642	46.2	518.4516129	1.029677419	295.5174194	1.806451613	115.7258065
482	860	2	34	65	0	0	0	4.32	2.44	1.41	0.21	74	273	11159	21.9	3.18	69.9	97.6	237	5.49	1.37	1.01	3.61	3.71	2.14	1.2	1.19	0.23	0.79	57.5	82.7	7.01	6174	0	1	0	0	0	1	48	0	1	24.24391847	28.95	472.4255319	0.363404255	99.2093617	1.730496454	193.6170213
483	953	2	25	95	0	0	0	5.08	2.67	2.06	0.31	137	199	7112	41.9	4.06	52.6	127	234	4.32	0.72	1.74	2.24	15	2.95	2.11	0.9	0.21	0.25	52.2	150.2	0.44	155	0	1	0	0	0	1	127	0	0	21.875	52.2	257.9271845	0.401796117	79.95742718	1.296116505	96.60194175
484	943	1	33	103.3333333	0	0	0	8.03	4.78	2.61	0.42	172	231	9866	42.6	4.56	86	101.8	376	5.15	3.78	1.02	2.82	8.47	2.61	0.65	1.35	0.21	1.29	52.2	0.7	1.31	1146	0	1	0	0	0	1	120	0	0	29.41075887	55.65	423.0574713	0.769195402	177.6841379	1.831417625	88.50574713
485	1042	1	29	110	0	0	0	5.8	2.87	1.93	0.41	152	204	9633	36.4	6.41	116.2	72.8	475	5.33	1.75	1.1	3.76	9.84	4.88	1.29	0.96	0.22	0.91	95.3	3	2.57	2178	0	1	0	1	0	0	45	1	0	24.8015873	46.05	303.357513	0.609689119	124.3765803	1.487046632	105.6994819
486	435	2	27	87.33333333	0	0	0	7.58	5.18	2	0.28	93	311	6393	35.3	8.45	125.5	50.5	476	4.94	1.08	1.5	2.22	11.4	2.3	1.22	1	0.24	3.02	202	5.2	0.92	1306.8	0	1	0	1	1	0	23	0	0	18.75	45.3	805.49	0.7252	225.5372	2.59	155.5
487	1060	2	48	126.6666667	0	0	1	10.8	7.2	2.97	0.29	147	238	14889	37.4	11.42	107.5	52.5	469	7.48	4.39	0.99	4.62	10.7	3.28	1.1	1.46	0.33	2.02	49.7	26.2	6.41	5554.2	0	1	0	1	1	0	120	1	0	32.04994797	52.25	576.969697	0.703030303	167.3212121	2.424242424	80.13468013
488	975	2	34	158.3333333	0	0	0	5.48	4.2	0.89	0.31	65	188	6543	25.5	14.21	279.6	18.3	434	4.78	0.73	2.46	2.31	9.43	2.79	1.21	0.98	0.23	0.8	153	16.5	7.83	3667	0	1	0	1	2	0	5	1	1	18.90203813	29.95	887.1910112	1.462921348	275.0292135	4.719101124	211.2359551
489	314	1	36	116.6666667	0	0	0	5.18	3.61	1.14	0.33	127	198	6503	34.5	6.1	134.8	57.9	405	4.52	1.62	0.85	3.25	8.4	2.77	1.18	1.04	0.63	15	121.65	1.1	1.07	701.15	0	1	0	1	1	0	35	0	0	24.19926304	40.2	627	1.045	206.91	3.166666667	173.6842105
490	749	1	46	173.3333333	0	0	0	6.51	4.02	2.09	0.25	161	167	13499	31.3	9.22	149	47.8	589	6.5	1.16	1.46	4.54	6.47	4.36	1.33	0.86	0.23	0.82	55	2.5	4.22	3528	0	1	1	1	1	0	7	0	0	21.04938272	41.75	321.215311	0.480861244	80.30382775	1.923444976	79.90430622
491	668	1	34	166.6666667	0	0	0	9.27	6.23	2.25	0.74	133	191	7225	33.5	9.88	156.7	48.9	535	6.27	1.16	2.08	3.61	8.47	3.11	0.29	1.01	0.27	3.16	176	1.8	2.79	2111.5	0	1	0	1	0	0	63	1	0	28.05570579	44.75	528.8577778	2.048977778	391.3547556	2.768888889	84.88888889
492	864	1	26	137.3333333	0	0	0	10.42	8.01	1.79	0.56	154	221	7267	40.3	6.2	111	78.5	466	2.93	0.47	1.51	1.44	11.2	2.63	1.52	0.88	0.22	0.79	57.5	90.8	1.09	875.05	0	1	0	1	0	0	59	1	0	18.11790157	49.25	988.9441341	2.505921788	553.8087151	4.474860335	123.4636872
493	739	2	36	94	0	0	0	6.26	4.06	1.64	0.33	99	297	6920	39.4	6.92	93.7	67.5	367	3.01	2.27	0.8	2	11.3	4.33	1.06	0.97	0.18	3.28	204	5.5	1.47	1490	0	1	0	1	1	0	96	1	0	22.26666667	47.6	735.2560976	0.81695122	242.6345122	2.475609756	181.097561
494	1055	2	49	126.6666667	0	0	0	9.3	6.37	2.48	0.33	143	247	6193	29.1	7.24	61.9	101.7	272	5.51	3	1.14	3.25	8.96	2.54	0.63	1.1	0.23	6.51	9.69	1.6	1	555.2	0	1	0	1	0	0	21	0	0	26.92743764	41.5	634.4314516	0.847620968	209.362379	2.568548387	99.59677419
495	866	1	30	109.3333333	0	0	0	9.66	6.16	2.95	0.38	144	285	11728	40	6.28	124.4	66.5	545	6.26	4.12	0.77	3.87	10.3	3.63	0.75	1.47	0.45	8.7	199	1.4	2.51	1839.2	0	1	0	1	2	0	27	1	0	38.06228374	54.75	595.1186441	0.793491525	226.1450847	2.088135593	96.61016949
496	826	2	22	90	0	0	0	6.93	3.97	2.5	0.37	121	237	7757	36.8	5.06	64.8	116.3	336	3.63	1.37	1.24	2.34	6.94	1.6	1.92	1.1	0.28	0.86	82.1	76.2	1.18	776.3	0	1	0	1	1	0	87	1	0	24.21875	49.3	376.356	0.58756	139.25172	1.588	94.8
497	1045	1	38	146.6666667	1	0	0	6.6	3.93	2.1	0.43	122	235	10649	43.6	11.43	206	34.2	411	5.31	1.06	1.53	3.78	8.72	2.5	1.19	1.01	0.33	1.44	51.6	6.5	2.6	2197	0	1	0	1	2	1	124	1	0	23.32341806	54.1	439.7857143	0.804714286	189.1078571	1.871428571	111.9047619
498	778	1	22	96	0	0	0	6.62	3.9	2.01	0.48	137	245	10386	42.5	7.22	82.2	116.1	399	5.11	1.58	1.03	3.73	7.74	2.17	1.48	1.19	0.29	5.19	55	0.9	1.89	1564.5	0	1	0	1	1	0	1	0	0	28.86832169	52.55	475.3731343	0.931343284	228.1791045	1.940298507	121.8905473
499	488	1	26	110	0	0	0	7.36	5.38	1.32	0.52	140	259	10399	41.5	7.59	211.3	36.1	500	4.22	2.04	0.85	2.53	7.68	1.82	1.03	0.92	0.27	3.23	54.1	8.2	1.7	1322.3	0	1	1	1	0	0	11	0	0	26.87867813	48.1	1055.621212	2.119393939	548.9230303	4.075757576	196.2121212
500	458	1	31	102.6666667	0	0	0	5.93	3.74	1.95	0.14	145	212	7798	38.9	6.85	109.5	77.1	514	3.54	0.67	1.53	2.07	10.1	4.62	0.83	1.13	0.53	3.13	209	2.3	0.44	285.76	0	1	0	1	0	0	35	0	0	19.85380957	48.65	406.6051282	0.268512821	56.92471795	1.917948718	108.7179487
501	797	1	53	82	0	0	0	4.64	3.32	0.83	0.39	103	143	5761	37.8	4.34	88.3	85.7	280	3.11	0.76	0.96	1.97	9.82	2.67	0.37	1.01	0.35	2.3	55	398.3	1.5	1012	0	1	1	1	0	0	3	0	0	24.91349481	41.95	572	1.56	223.08	4	172.2891566
502	1069	1	41	90	1	0	0	6.2	2.84	2.92	0.43	149	198	8659	35.6	10.06	127.1	59.6	400	8.6	3.45	1.87	5.48	9.29	2.67	1.14	0.9	0.25	0.17	182	62.8	3.44	2820	0	1	0	1	1	0	116	1	0	20.24489796	50.2	192.5753425	0.418219178	82.80739726	0.97260274	67.80821918
503	855	2	34	136.6666667	0	0	0	6.89	4.55	2.02	0.2	133	276	12343	43.6	7.23	117	52.3	588	3.47	1.74	0.82	1.97	12	3.64	1.39	1.46	0.29	4.86	110	15.7	2.81	2376	0	1	0	1	1	0	3	0	0	28.94398531	53.7	621.6831683	0.45049505	124.3366337	2.252475248	136.6336634
504	379	1	25	101.3333333	0	0	0	9.41	5.6	2.62	0.67	158	225	7017	37.9	4.92	56.9	135.8	389	2.89	0.83	1.06	1.36	9.37	3.84	0.69	0.94	0.2	3.02	49.4	16.2	0.58	601.25	0	1	1	1	0	0	19	0	0	21.29529475	51	480.9160305	1.432061069	322.2137405	2.13740458	85.8778626
505	619	1	32	88.66666667	0	0	0	3.81	1.87	1.43	0.36	148	207	15364	41.5	4.84	80.6	110.9	350	4.02	0.76	1.59	2.15	12.6	2.71	1.2	0.9	0.16	3.02	136	2	0.78	585	0	1	0	1	0	0	77	0	0	21.10726644	48.65	270.6923077	0.470769231	97.44923077	1.307692308	144.7552448
506	987	2	31	126.6666667	0	0	1	6.16	3.95	1.88	0.23	124	197	14199	37.8	3.22	40.4	132.8	422	4.51	6.53	0.96	2.22	8.99	3.09	0.72	1.37	0.35	2.08	51.9	2.1	2.69	2256	0	1	0	1	0	1	64	0	0	33.53147386	47.2	413.9095745	0.483244681	95.19920213	2.10106383	104.787234
507	931	1	52	133.3333333	0	1	0	8.47	5.76	2.3	0.31	153	225	10300	37	8.98	133.8	51.8	525	5.95	1.33	1.32	4.18	9.2	2.73	0.74	1.17	0.23	1.13	54	6.9	2.28	1834	0	1	0	1	1	0	51	1	0	25.03605191	48.5	563.4782609	0.776347826	174.6782609	2.504347826	97.82608696
508	382	1	56	116.6666667	0	0	0	6	3.36	2.05	0.43	113	205	7215	41	5.37	105.6	67.6	531	3.21	1.3	0.74	2.1	5.74	3.95	0.44	0.55	0.11	3.02	78.5	12.2	0.77	578.1	0	1	1	1	0	0	40	0	0	27.1177686	51.25	336	0.704780488	144.48	1.63902439	100
509	963	1	24	146.6666667	0	0	0	6.09	4.2	1.43	0.36	153	250	8199	36.1	6.27	144	58.1	442	4.74	3.66	0.85	3.09	9.89	4.08	1.41	1.16	0.32	0.82	70.7	20.8	3.28	2737	0	1	0	1	1	1	42	1	0	21.87755102	43.25	734.2657343	1.057342657	264.3356643	2.937062937	174.8251748
510	859	1	20	120	0	0	0	5.6	2.93	2.17	0.43	126	335	7472	29.6	5.63	95	98.9	279	5.76	1.32	1.3	3.51	4.24	1.96	1.45	0.98	0.2	0.79	57.5	96	2.69	2545.4	0	1	0	1	0	0	4	0	0	20.9839876	40.45	452.3271889	0.580599078	194.5006912	1.350230415	154.3778802
511	883	1	26	99.33333333	0	0	0	11.62	9.38	1.72	0.41	169	241	8287	37.7	6.86	121	70.8	348	4.16	0.61	1.33	2.81	10.9	3.41	0.52	1.1	0.18	0.86	56.9	2.4	0.49	595.2	0	1	0	1	0	0	3	0	0	22.05219018	46.3	1314.290698	2.235930233	538.859186	5.453488372	140.1162791
512	891	1	39	139.6666667	1	0	0	6.54	3.58	2.3	0.53	167	233	8534	43.1	12.7	220.6	29.8	559	6.89	2	1.46	4.43	11	2.21	0.88	1.13	0.33	0.86	62.5	1.1	1.1	949.2	0	1	0	0	2	1	68	1	0	23.73437697	54.6	362.6695652	0.824956522	192.2148696	1.556521739	101.3043478
513	817	1	33	170	0	0	0	5.6	3.48	1.71	0.22	143	286	9625	44.5	8.03	160.5	48.2	489	5.29	1.69	0.99	3.68	11.6	2.56	1.75	1.48	0.46	1.65	55.3	0.2	3.33	3045	0	1	0	0	2	0	1	0	0	33.01680058	53.05	582.0350877	0.447719298	128.0477193	2.035087719	167.251462
514	95	1	22	133.3333333	0	0	0	7.05	3.7	2.62	0.45	141	229	8141	36.8	7.28	134.8	63.8	435	4.45	0.66	1.12	2.71	9.75	2.14	1.25	1.02	0.29	1.13	5.32	49.2	1.29	804.9	0	1	0	0	1	0	12	0	0	22.06790123	49.9	323.3969466	0.635496183	145.528626	1.41221374	87.40458015
515	439	1	44	120	0	0	0	5.62	3.43	1.76	0.21	127	358	7045	39.8	8.6	200.2	33.9	600	3.5	1.41	0.85	1.69	14.4	2.46	0.56	1.18	0.28	3.02	49.4	2.7	1.66	1260	0	1	0	0	1	0	19	0	0	20.9572742	48.6	697.6931818	0.409261364	146.5155682	1.948863636	203.4090909
516	892	1	23	154.6666667	0	0	0	6.8	4.8	1.49	0.34	137	149	8540	42.2	10.91	145.6	57.4	357	6.34	0.92	1.34	3.91	7.39	1.99	0.44	1.06	0.32	0.96	256	5.2	3.76	3680	0	1	0	0	2	0	28	1	0	28.05570579	49.65	480	1.095302013	163.2	3.22147651	100
517	1051	2	19	103.3333333	0	0	0	6.7	4.44	1.83	0.34	95	212	9230	36.6	8.4	193.7	31.6	301	5.09	0.74	1.66	3.24	7.92	2.65	1.12	0.86	0.19	0.15	52.8	222.1	2.28	1922.2	0	1	1	0	2	0	14	1	0	19.70553242	45.75	514.3606557	0.824918033	174.882623	2.426229508	115.8469945
518	913	1	41	93.33333333	0	0	0	6.21	3.65	1.93	0.35	117	303	10483	38.8	6.16	117.9	65.7	552	4.44	3.48	0.86	2.35	12.4	4.24	1.01	1.18	0.27	0.86	77.9	0.3	1.33	955.55	0	1	0	0	2	0	74	1	0	21.484375	48.45	573.0310881	0.661917098	200.5608808	1.89119171	156.9948187
519	340	1	32	136.6666667	0	0	0	6.41	3.8	1.83	0.51	141	189	10146	41.7	10.55	273.1	25.4	655	4.85	5.9	1.29	2.3	5.14	1.67	0.74	1.06	0.26	1.29	119.68	0.8	4.93	3150	0	1	1	1	1	0	27	1	0	31.34693878	50.85	392.4590164	1.059016393	200.1540984	2.076502732	103.2786885
520	32	2	39	133.3333333	0	0	0	5.21	3.06	1.7	0.36	91	337	8879	33.6	3.85	78.5	81.9	306	5.21	6.21	0.92	2.89	8.76	2.92	1.57	1.35	0.37	1.79	76.93	57	3.61	2933.26	0	1	0	0	1	0	13	0	0	30.546875	42.1	606.6	0.648	218.376	1.8	198.2352941
521	750	2	40	85	0	0	0	7.19	4.51	2.22	0.29	119	169	6691	33.4	6.73	195.8	26.7	309	8.33	3.36	1.56	5.13	14.4	4.11	1.38	0.76	0.2	0.82	90.7	5.3	0.8	607.2	0	1	0	0	1	0	14	1	0	22.05805119	44.5	343.3288288	0.589144144	99.56536036	2.031531532	76.12612613
522	958	1	36	186.6666667	0	0	0	7.55	4.12	2.91	0.18	148	155	11457	42.4	8.74	133.2	58.7	438	4.47	1.26	1.55	2.41	7.07	2.21	0.96	0.72	0.25	0.17	52.2	1	0.41	258.4	0	1	0	0	1	0	130	0	0	17.578125	56.95	219.4501718	0.254845361	39.50103093	1.41580756	53.26460481
523	574	1	41	130	0	0	0	6	2.95	2.35	0.49	159	194	10215	43.5	7.17	140.3	53.2	564	2.81	2.23	0.72	1.53	13.4	2.07	0.67	1.3	0.33	1.13	49.7	0.2	2.41	2166	0	1	0	0	0	0	19	0	0	28.66612918	55.25	243.5319149	0.615106383	119.3306383	1.255319149	82.55319149
524	708	2	25	87.66666667	0	0	0	6.79	3.99	2.14	0.45	126	325	7847	30.1	4.99	84.1	83.1	441	3.63	0.96	1.31	2.13	9.74	2.28	0.77	0.99	0.24	3.3	52.5	32.5	1.78	1283.9	0	1	0	0	2	0	92	0	0	25.60585277	40.8	605.9579439	0.839018692	272.6810748	1.864485981	151.8691589
525	691	1	43	123.3333333	0	0	0	11.22	7.92	2.48	0.65	159	416	11772	41.6	10.24	188.4	36.8	662	3.93	2.5	0.95	2.11	14.3	5.04	1.24	1.32	0.3	3.17	50.3	10.7	2.04	1656	0	1	0	0	2	0	82	0	0	32.32653061	54	1328.516129	2.075806452	863.5354839	3.193548387	167.7419355
526	1002	2	65	141.6666667	0	0	0	7.08	4.02	2.59	0.36	113	283	8106	39.5	9.03	93.7	55.1	329	5.3	1.91	1.32	3.33	14.7	2.2	1.3	1.08	0.25	4.78	267	0.3	1.92	1413.6	0	1	1	0	2	0	78	1	0	23.24340802	52.45	439.2509653	0.558764479	158.1303475	1.552123552	109.2664093
527	585	2	30	145	0	0	0	5	2.9	1.74	0.22	120	307	12994	38.4	7.5	73.7	94.1	427	4.85	1.14	1.38	2.82	9.27	2.21	0.62	1.24	0.28	3.03	122	19.8	2.38	2052	0	1	0	0	0	0	71	0	0	27.58854304	47.1	511.6666667	0.366666667	112.5666667	1.666666667	176.4367816
528	495	2	35	96	0	0	0	6.42	3.85	2.26	0.18	122	345	5780	35.5	4.32	67.1	101.8	336	3.66	0.67	1.34	2.17	8.51	2.89	0.49	0.97	0.16	3.23	50	10.2	1.33	1099.28	0	1	0	0	0	0	46	0	0	24.22222222	46.8	587.7212389	0.306637168	105.789823	1.703539823	152.6548673
529	142	1	56	133.3333333	0	0	0	7.36	3.87	2.54	0.5	143	227	6986	37.8	7.63	120.2	57.8	678	3.57	1.08	1.27	2.01	7.69	1.41	0.31	0.67	0.23	2.46	105	0.9	0.04	5	0	1	0	0	0	0	22	0	0	19.72604469	50.5	345.8622047	0.761811024	172.9311024	1.523622047	89.37007874
530	689	1	42	100	0	0	0	5.8	3.48	1.72	0.43	157	265	8521	42.6	6.48	105.7	74.5	689	6.08	2.61	1.14	3.71	9.99	4.51	0.94	1.27	0.19	3.17	56.5	2.7	2.67	1442.56	0	1	0	0	2	0	89	0	0	27.6816609	51.2	536.1627907	0.87	230.55	2.023255814	154.0697674
531	473	1	38	120	0	0	0	6.29	2.54	2.76	0.51	133	212	7533	37.8	6.19	110.4	72.7	582	3.55	1.52	0.86	2.55	12.7	6	0.42	1.09	0.19	3.23	54.1	11	0.38	275	0	1	0	0	1	0	25	0	0	24.6366782	51.6	195.1014493	0.469347826	99.50173913	0.920289855	76.8115942
532	665	2	29	92.33333333	0	0	0	9.86	6.72	2.78	0.33	134	170	8917	33.5	9.29	94.5	70.2	517	6	1.98	2.1	3.19	5.27	2.18	1.02	1.05	0.16	3.16	50.9	3.3	1.62	1323.56	0	1	1	0	1	0	64	0	0	29.41176471	47.4	410.9352518	0.797697842	135.6086331	2.417266187	61.15107914
533	645	2	19	128	0	0	0	4.25	7.76	1.79	0.26	107	374	7293	29.3	3.68	91.6	78.2	333	6.53	2.2	1.59	3.66	6.41	2.42	0.95	1.24	0.28	3.14	50.9	8.7	3.71	3276	0	1	1	0	2	0	53	0	1	18.1640625	38.25	1621.363128	1.127150838	421.5544134	4.335195531	208.9385475
534	786	1	28	166.6666667	0	0	0	11.43	8.99	1.91	0.5	163	444	13396	45	5.52	126	66.4	467	6.7	1.43	1.05	4.52	9.39	4.41	0.47	1.15	0.32	0.86	86	3.5	5.06	4498	0	1	0	0	2	0	47	0	0	22.72440348	54.55	2089.82199	2.353403141	1044.910995	4.706806283	232.460733
535	788	2	29	91.66666667	0	0	0	4.88	2.41	1.99	0.29	121	284	9142	35	6.91	78.3	88.1	330	5.03	0.66	1.76	2.72	9.04	3.74	2.41	1.23	0.28	0.86	216	37	2.05	1701	0	1	0	0	1	0	107	0	0	17.86572665	44.95	343.9396985	0.35120603	99.74251256	1.211055276	142.7135678
536	881	1	34	170	1	0	0	8.47	6.25	1.74	0.37	154	240	11287	45.3	4.96	92	70	439	5.69	2.97	1.31	3.27	9.76	3.47	0.75	1.44	0.33	16.9	56.9	8.7	0.88	296.3	0	1	1	0	1	0	102	0	0	25.96304794	54	862.0689655	1.329022989	318.9655172	3.591954023	137.9310345
537	122	1	40	82	0	0	0	6.48	2.91	2.84	0.47	158	196	10054	36.1	6.64	78.9	106.8	357	4.82	8.01	0.74	2.57	7.92	1.92	1.03	1.19	0.27	1.94	41.76	1.1	2.65	1662.42	0	1	0	0	0	0	22	0	0	25.46938776	50.3	200.8309859	0.481584507	94.39056338	1.024647887	69.01408451
538	640	2	62	133.3333333	0	0	0	5.56	2.72	2.12	0.45	134	245	8402	40	7.39	90.9	58.3	428	4.38	1.52	1.29	2.33	10.5	8.23	0.75	1.45	0.36	3.14	56.7	8	1.14	750.6	0	1	0	0	0	0	31	0	0	25.80645161	50.6	314.3396226	0.577358491	141.4528302	1.283018868	115.5660377
539	738	2	25	99.33333333	0	0	0	11.61	8.76	2.16	0.54	119	264	10987	27.2	6.71	139.1	45.2	503	4.92	2.09	1.19	3.15	6.81	2.77	0.64	1.01	0.25	3.28	47.5	18.2	5.09	4326.3	0	1	1	0	1	0	1	0	1	25.8953168	38	1070.666667	2.19	578.16	4.055555556	122.2222222
540	1059	1	43	96.66666667	0	0	0	6	3.94	1.73	0.34	138	254	11890	35.4	6.76	118.4	64.5	411	4.78	1.45	0.74	3.77	10.9	4.62	0.7	1.13	0.26	0.66	383	104.8	2.52	2150.2	0	1	1	0	1	0	7	0	0	26.02758248	44.05	578.4739884	0.77433526	196.6811561	2.277456647	146.8208092
541	893	1	26	90.66666667	0	0	0	6.47	3.7	2.29	0.37	135	283	9607	33.1	8.57	106.8	81.7	382	5.75	1.11	1.53	3.43	11.1	4.48	0.6	1.11	0.18	0.86	174	9.1	4.15	3774	0	1	1	0	2	0	1	0	0	17.91709711	44.55	457.2489083	0.597816594	169.1820961	1.615720524	123.580786
542	449	2	32	81.66666667	0	0	0	8	4.35	2.77	0.36	146	277	8262	44.1	3.88	69	100.5	297	4.83	2.97	1.21	2.85	13	3.08	1.13	1.28	0.16	3.02	267	1.5	1	837.6	0	1	0	0	0	0	5	0	0	22.55861022	57.95	435	0.56534296	156.6	1.570397112	100
543	299	2	56	113.3333333	0	0	0	6.05	3.15	2.33	0.41	119	234	6106	40	5.1	82.4	68.7	306	10.71	1.27	2.15	7.81	10.84	5.26	0.83	1.02	0.25	1.44	175.02	0.3	2.37	1974	0	1	0	0	0	0	1	0	0	28.515625	51.65	316.3519313	0.554291845	129.7042918	1.35193133	100.4291845
544	736	2	30	94	0	0	0	4.79	2.87	1.24	0.31	121	181	9361	34.3	5.56	127.9	48.3	556	4.85	4.08	1.88	2.25	11.9	2.27	1.65	0.89	0.18	3.28	216	38.5	2.49	1473	0	1	0	0	2	0	95	1	0	21.8299522	40.5	418.9274194	0.7175	129.8675	2.314516129	145.9677419
545	706	1	54	106	0	0	0	5.68	3.41	1.88	0.21	116	188	7968	30.6	8.53	126.6	55	467	8.56	1.62	2.62	5.3	3.6	1.48	0.93	1.07	0.33	3.17	50.3	17.2	3.74	3360	0	1	0	0	1	0	2	0	0	20.28479857	40	341	0.380904255	71.61	1.813829787	100
546	615	2	51	101.3333333	0	0	0	6.63	4.31	1.74	0.4	128	207	8810	33.5	5.6	80.3	73.2	475	5.96	1.6	1.71	3.69	7.05	1.73	1.27	1.2	0.32	3.02	49.7	14.4	1.71	1235.4	0	1	1	0	1	0	1	0	0	25.3515625	42.2	512.7413793	0.990804598	205.0965517	2.477011494	118.9655172
547	453	1	43	88.33333333	0	0	0	6.45	3.54	2.48	0.31	109	252	7504	34.1	8.28	133.6	55.7	458	4.18	1.42	0.9	2.7	9.33	3.3	0.91	0.84	0.32	3.13	122	13.6	0.18	70.85	0	1	0	0	1	0	12	0	0	23.73866213	46.5	359.7096774	0.4425	111.51	1.427419355	101.6129032
548	670	1	38	89.66666667	1	0	0	6.59	3.73	1.95	0.67	146	253	8908	39.8	4.43	71	131.1	254	5.56	1.61	1.46	3.33	12	2.34	1.01	1.04	0.21	3.14	279	11.9	0.8	526.5	0	1	1	0	0	0	13	0	0	24.32653061	49.55	483.9435897	1.281589744	324.2422051	1.912820513	129.7435897
549	616	2	53	136.6666667	0	0	1	8.88	4.86	3.32	0.51	153	222	15737	42.1	7.15	61.4	99.2	450	6.77	3.05	2.33	3.48	9	2.38	1.02	1.56	0.22	7.27	49.7	0.5	2.55	1903	0	1	0	0	1	0	1	0	0	27.68877813	58.7	324.9759036	0.746566265	165.7377108	1.463855422	66.86746988
550	482	1	56	110	1	0	0	6.31	3.66	2.03	0.35	158	239	5701	35.1	11.63	122.9	56.2	581	4.26	1.85	1.23	2.73	11.9	1.66	0.76	0.97	0.34	3.23	50	0.2	0.31	180	0	1	0	0	0	0	3	0	0	21.15221088	45.25	430.9064039	0.631034483	150.8172414	1.802955665	117.7339901
551	455	1	64	109.3333333	1	1	0	5.25	2.79	2.01	0.31	162	163	9415	38.4	4.9	69.8	94.9	330	5.28	1.54	1.18	3.48	8.18	2.03	0.33	1.28	0.34	3.13	52.8	0	1.81	1140.8	0	1	0	0	0	0	3	0	0	24.56747405	48.45	226.2537313	0.430298507	70.13865672	1.388059701	81.09452736
552	306	1	39	120	1	1	0	8.59	6.01	1.92	0.46	178	281	10163	42.2	6.81	99.4	81.9	496	4.69	5.2	1.25	2.21	12.34	3.28	3.06	1.28	0.26	3.37	282.8	0.4	1.35	1017	0	1	0	0	0	0	28	0	0	27.4691358	51.8	879.5885417	1.439895833	404.6107292	3.130208333	146.3541667
553	972	2	40	90	0	0	0	5.2	3.29	1.63	0.19	121	257	7594	33.9	7.12	93.3	66	405	7.01	1.76	1.57	4.8	12.9	3.09	1.23	0.91	0.28	0.55	55.6	9.1	3	2364	0	1	0	0	1	0	130	0	0	22.14532872	42.05	518.7300613	0.383496933	98.55871166	2.018404908	157.6687117
554	631	1	43	110	0	0	0	10.65	7.7	2.01	0.8	156	242	11930	40	4.2	73.6	107.6	363	3.45	2.25	1.14	1.63	11.4	4.29	1.11	1.51	0.39	9.9	77.4	4.7	2.42	1792	0	1	0	0	0	0	76	0	0	30.42184965	50.05	927.0646766	3.064676617	741.6517413	3.830845771	120.39801
555	162	1	42	123.3333333	0	0	0	5.04	3.34	1.27	0.29	156	185	7809	43.7	4.09	84.3	97.9	382	5.38	2.42	1.03	3.58	12.32	3.92	1.74	1.02	0.25	1.35	174.07	1.6	1.18	639.2	0	1	0	0	1	0	27	0	0	22.46900826	50.05	486.5354331	0.762677165	141.0952756	2.62992126	145.6692913
556	658	1	49	93.33333333	0	0	0	6.02	3.18	2.55	0.13	152	180	9503	39.4	4.47	92.9	82.9	394	4.61	2.84	1.12	2.54	13.1	3.4	1.05	1.06	0.25	3.14	69.8	0.8	2.33	1780.8	0	1	0	0	0	0	81	0	0	26.74740484	52.15	224.4705882	0.162117647	29.18117647	1.247058824	70.58823529
557	523	2	32	92.33333333	0	0	0	6.27	3.46	2.04	0.58	133	282	8359	37	4.87	75.5	90.1	351	6.34	2.9	1.22	4.19	9.43	3.57	1.19	1.17	0.24	3.23	50	0.8	1.25	1011.5	0	1	0	1	0	0	3	0	0	22.88337925	47.2	478.2941176	0.98372549	277.4105882	1.696078431	138.2352941
558	748	2	25	105.3333333	0	0	0	6.2	3.42	2.26	0.42	128	362	8796	36.5	4	80.7	87.4	357	5.86	1.46	1.43	3.53	12.4	4.05	1.88	1.09	0.21	0.25	254	10.7	1.53	1270.5	0	1	1	0	2	0	100	0	0	23.4375	47.8	547.8053097	0.635575221	230.0782301	1.513274336	160.1769912
559	981	1	38	100	0	0	0	9	5.04	3.04	0.79	156	210	8352	35.2	4.66	86.6	96.8	315	3.23	1.74	0.96	1.81	10.9	2.98	0.81	1.02	0.37	1.03	66.5	32.2	4.48	3739	0	1	0	0	1	0	131	1	0	27.01685989	50.4	348.1578947	1.309736842	275.0447368	1.657894737	69.07894737
560	651	1	24	88.66666667	0	0	0	8.45	4.87	2.76	0.32	154	328	7870	40.5	4.39	84.2	111.2	562	4.22	0.98	1.43	2.37	12.2	3.09	1.12	1.12	0.23	3.14	50.9	13.7	0.68	457.5	0	1	0	0	0	0	45	0	0	21.2244898	54.3	578.7536232	0.564637681	185.2011594	1.764492754	118.8405797
561	600	1	38	97.66666667	0	0	0	4.81	2.89	1.47	0.24	129	181	9310	37.6	8.27	164.1	45	576	4.23	1.22	1.13	2.73	12.3	5.84	1	0.99	0.25	3.35	52.8	13.7	1.45	1054.35	0	1	0	0	1	0	73	1	0	21.55102041	44.95	355.8435374	0.471836735	85.40244898	1.965986395	123.1292517
562	603	1	43	103.3333333	0	0	0	7.28	4.64	1.83	0.48	144	320	10079	36.4	5.41	101	78.1	378	4.52	1	0.9	3.06	18.6	5.4	0.48	1.24	0.29	3.02	68	2.9	0.7	396	0	1	0	0	0	0	7	0	0	27.04164413	45.55	811.3661202	1.21704918	389.4557377	2.535519126	174.863388
563	703	1	50	105.6666667	1	1	0	5.07	2.49	2.02	0.39	126	185	8235	36.8	6.15	95.5	79.6	388	5.01	2.06	1.07	3.31	6.08	2.46	0.44	0.94	0.14	3.17	50.3	4.8	1.51	1233.75	0	1	0	0	1	0	35	0	0	27.74474832	46.9	228.0445545	0.480742574	88.93737624	1.232673267	91.58415842
564	760	2	29	90	0	0	0	10.29	7.29	2.54	0.38	138	212	11138	35.9	4.44	56.5	120.6	414	5.45	8.65	0.88	2.33	10	4.1	3.37	1.49	0.35	2.57	125	11.5	1.74	1545	0	1	0	0	1	0	10	0	0	21.04804761	48.6	608.4566929	1.090629921	231.2135433	2.87007874	83.46456693
565	939	2	38	96.66666667	0	0	0	7.38	4.68	2.31	0.33	123	193	8865	35	4.91	66	101.7	314	6.13	1.23	1.17	4.21	12.7	3.05	1.85	1.04	0.2	0.94	52.2	4	0.81	585.5	0	1	0	0	0	0	94	0	0	19.46740129	46.55	391.012987	0.668571429	129.0342857	2.025974026	83.54978355
566	450	1	40	120	1	0	1	6.98	4.8	1.95	0.12	170	210	11291	44.1	7.09	108.1	73.5	469	7.19	2.03	1.19	5.15	11.9	3.64	0.85	1.34	0.3	4.72	272	3.3	0.66	491.79	0	1	0	0	0	0	54	0	0	27.1177686	53.85	516.9230769	0.295384615	62.03076923	2.461538462	107.6923077
567	829	2	58	143.3333333	0	0	0	8.37	5.36	2.48	0.37	122	375	10951	34.2	5.61	83.2	66.8	366	5.8	2.08	1.21	3.33	7.21	3.75	1.16	1.14	0.51	2.99	55.3	15.7	2.22	2182	0	1	1	0	1	0	101	1	0	19.6875	46.6	810.483871	0.799677419	299.8790323	2.161290323	151.2096774
568	579	2	56	110	0	0	0	8.66	5.34	2.68	0.39	114	252	7630	31.6	7.61	81.7	62.9	376	3.96	1.15	1.2	2.01	9.53	5.3	0.77	1.37	0.19	83.5	111	2.5	1.32	817.6	0	1	1	0	0	0	67	0	0	28.22838647	45	502.119403	0.777089552	195.8265672	1.992537313	94.02985075
569	146	2	50	123.3333333	0	0	0	5.36	3.19	1.76	0.29	138	208	7572	36.6	7.23	58.4	102.9	228	5.57	0.97	1.66	3.44	12.32	1.8	1.97	0.99	0.29	1.7	115.07	10.7	2.59	1591.15	0	1	0	0	0	0	11	0	0	19.9704142	45.4	377	0.525625	109.33	1.8125	118.1818182
570	851	1	61	117.3333333	1	0	1	8.75	5.92	1.85	0.64	162	275	7266	38.9	8.67	88.8	80.4	271	4.17	0.7	1.36	2.39	11.4	4.07	0.63	1.05	0.13	0.29	57.5	3.9	1.94	1356	0	1	0	0	0	0	1	0	0	23.28719723	48.15	880	2.048	563.2	3.2	148.6486486
571	718	2	44	133.3333333	0	0	0	6.16	3.95	1.59	0.32	144	381	8468	40.3	2.67	55.6	109.2	359	5	3.1	1.19	3.28	17.2	3.43	1.15	1.57	0.44	3.71	100	1.5	2.1	1694	0	1	0	0	0	0	4	0	0	31.35954885	48.25	946.509434	0.794968553	302.8830189	2.48427673	239.6226415
572	553	2	48	101	0	0	0	6.63	3.44	2.65	0.35	139	311	9782	36.9	5.23	104.1	54.6	391	5.42	3.54	1.07	3.09	11.6	2.74	1.35	1.07	0.24	3.23	75.2	0.5	2.76	2079.2	0	1	0	0	0	0	2	0	0	29.296875	50.15	403.7132075	0.454339623	141.2996226	1.298113208	117.3584906
573	422	2	43	120	0	0	0	7.87	5.54	1.9	0.36	139	190	8370	42.4	5.16	99.5	59.8	380	4.5	1.31	0.97	3.03	17.6	4.14	0.91	0.97	0.24	3.02	129	2.9	0.38	204	0	1	0	0	0	0	54	0	0	25.52431638	51.9	554	1.049684211	199.44	2.915789474	100
574	827	1	27	98.33333333	0	0	0	6.59	3.47	2.65	0.27	152	354	7567	40	5.06	99.4	89.1	381	5.19	3	1.03	3.03	9.6	3.25	0.6	1.15	0.24	0.86	55.3	7.6	1.44	1213.6	0	1	0	0	1	0	112	0	0	22.95684114	53.25	463.5396226	0.35354717	125.1556981	1.309433962	133.5849057
575	877	2	39	140	0	0	0	6.73	3.82	2.48	0.27	114	270	7478	37.5	4.31	66.5	100	267	3.96	0.97	1.59	1.94	14.4	3.36	1.06	1.05	0.2	1.89	252	12.4	1.24	944.3	0	1	0	0	0	0	109	0	0	25.63691716	49.9	415.8870968	0.415887097	112.2895161	1.540322581	108.8709677
576	530	2	57	146.6666667	0	0	1	5.89	3.25	2.11	0.39	136	171	10334	36.8	5.24	65.3	90.1	222	5.6	4.55	0.89	2.99	13.3	4.95	0.93	1.14	0.23	3.23	50	10.7	1.86	1307.9	0	1	0	0	0	0	4	0	0	28.3984375	47.35	263.3886256	0.6007109	102.721564	1.54028436	81.04265403
577	139	1	41	98.33333333	0	0	0	4.68	2.23	1.69	0.4	152	305	17923	15.2	4.5	75.5	108	453	8.98	10.92	1.19	4.41	6.44	4.25	0.61	1.77	0.57	2.52	110.06	9.3	13.82	9748	0	1	0	0	0	0	9	0	1	27.51147842	23.65	402.4556213	0.527810651	160.9822485	1.319526627	180.4733728
578	910	2	29	83.33333333	0	0	0	6.22	3.54	2.22	0.39	127	324	8867	16.5	4.18	69.3	102.1	231	10.16	2.32	1.91	5.66	5.49	2.23	1.88	1.44	0.26	0.82	51.6	5	18.09	12728	0	1	0	0	0	0	1	0	1	25.23634033	27.6	516.6486486	0.621891892	201.492973	1.594594595	145.9459459
579	1029	2	33	90	0	0	0	6.4	3.56	2.59	0.18	150	347	11182	15.4	5.59	63.9	108.7	221	13.72	3.32	1.71	8.69	4.02	3.02	1.49	1	0.39	0.31	55	5.2	6.34	486.5	0	1	0	0	0	0	8	0	1	21.875	28.35	476.957529	0.247413127	85.85235521	1.374517375	133.976834
580	707	2	39	96	0	0	0	5.15	2.99	1.76	0.31	132	202	7794	35	7.58	114.6	51.8	405	5.44	1.46	2.1	2.79	11.4	2.6	1.21	1.1	0.31	3.17	52.5	2.2	2.11	1262.1	0	1	0	0	1	0	86	1	0	24.05876951	43.8	343.1704545	0.526647727	106.3828409	1.698863636	114.7727273
581	1016	1	35	113.3333333	0	0	0	9.1	4.75	3.41	0.46	141	222	10078	40.9	4.67	75.4	112.7	374	4.63	1.81	1.62	2.07	11.4	4.63	0.81	1.15	0.26	2.35	54.1	1.7	1.16	778.5	0	1	0	0	0	0	132	0	0	25.35154137	57.95	309.2375367	0.640762463	142.2492669	1.392961877	65.1026393
582	868	1	26	94	0	0	0	6.47	3.97	1.92	0.25	154	196	11415	40	8.56	99.2	89.3	248	4.12	3.54	0.71	2.5	8.83	3.81	1.1	1.51	0.28	8.61	68.3	0.9	1.3	1004	0	1	0	0	0	0	62	0	0	29.53055937	49.6	405.2708333	0.516927083	101.3177083	2.067708333	102.0833333
583	956	1	23	120	0	0	0	4.88	2.25	1.93	0.49	138	244	8904	41	5.24	107	83.8	485	2.73	1.04	0.94	1.77	12	1.58	0.72	1.15	0.26	1.23	52.2	0.6	0.99	744.7	0	1	0	0	0	0	111	1	0	23.03875236	50.65	284.4559585	0.571243523	139.3834197	1.165803109	126.4248705
584	561	1	52	113.3333333	1	0	0	5.1	2.6	1.9	0.43	142	266	8120	34.9	7.03	86.9	88	368	3.54	0.56	1.12	2.31	6.74	1.01	0.79	0.94	0.2	3.13	49.7	0.5	1.37	1161	0	1	0	0	1	0	19	0	0	21.62629758	44.4	364	0.588421053	156.52	1.368421053	140
585	808	1	29	106.6666667	0	0	0	7.75	5.06	2.13	0.43	159	188	8281	37.7	5.05	76	117.2	492	4.2	0.87	1.29	2.41	8.21	2.08	0.61	1.02	0.26	0.86	127	331.9	1.72	1582.3	0	1	1	0	0	0	90	0	0	23.35563691	48.35	446.6103286	1.021502347	192.0424413	2.375586854	88.2629108
586	970	2	49	93.33333333	0	0	0	5.22	3.3	1.37	0.33	136	206	10088	31.7	6.19	95.4	60.3	389	7.04	2.15	1.28	5.08	7.17	2.92	0.54	0.93	0.38	0.71	51.9	60.6	1.27	1092	0	1	0	0	1	0	127	0	0	24.8357635	38.55	496.2043796	0.794890511	163.7474453	2.408759124	150.3649635
587	890	1	38	111.6666667	0	0	0	4.42	2.34	1.75	0.28	177	176	10303	44.9	6.3	86.4	97.7	408	5.18	0.48	1.32	3.26	7.54	3.65	0.99	1.09	0.26	0.86	124	5.3	0.97	873.8	0	1	0	1	0	0	117	0	0	25.82644628	53.65	235.3371429	0.3744	65.8944	1.337142857	100.5714286
588	675	1	28	95.33333333	1	0	0	8.13	4.55	2.72	0.68	150	201	8173	37.1	4.85	114.2	74.8	617	4.77	3.4	0.9	2.9	12.4	3.74	0.87	1.05	0.19	3.16	187	9.8	0.74	560	0	1	0	0	1	0	52	0	0	22.28373702	50.7	336.2316176	1.1375	228.6375	1.672794118	73.89705882
589	97	2	44	86.33333333	0	0	0	4.64	2.87	1.32	0.32	120	247	7249	32.3	5.04	68.6	93	370	6.16	2.01	1.35	3.72	7.25	2.25	0.74	1.06	0.24	1.45	27.2	15.8	1.08	676.17	0	1	1	0	0	0	7	0	0	24.609375	38.9	537.0378788	0.695757576	171.8521212	2.174242424	187.1212121
590	964	2	37	106.6666667	0	0	0	5.76	3.15	2.18	0.26	137	339	8917	33.8	4.31	54	113.7	159	4.89	2.66	0.92	2.99	9.16	1.14	1.47	1.04	0.2	0.82	52.2	15	1.25	1038	0	1	0	0	1	0	1	0	0	24.43518667	44.7	489.8394495	0.375688073	127.3582569	1.444954128	155.5045872
591	904	2	36	110	0	0	0	8.17	6.07	1.77	0.28	142	316	8663	35.9	5.76	50.4	119.3	250	4.35	1.12	1.21	2.69	10.1	2.99	1.84	0.99	0.23	0.94	80	10.2	0.84	321.6	0	1	0	0	0	0	106	0	0	27.99036281	44.75	1083.683616	0.960225989	303.4314124	3.429378531	178.5310734
592	598	1	29	163.3333333	1	0	0	8.69	5.33	2.91	0.23	160	212	8982	38.9	7.69	88.7	100.8	403	4.18	1.29	1.38	2.38	6.95	2.42	0.93	1	0.18	3.02	73.8	30.3	1.86	1488	0	1	0	0	0	0	48	0	0	23.7028153	53.45	388.3024055	0.421271478	89.30955326	1.83161512	72.85223368
593	638	2	25	95	0	0	0	3.94	1.45	2.03	0.36	114	157	6570	32.1	5.67	71.3	101.5	302	3.97	1.16	1.37	2.12	9.29	2.17	2.31	1.11	0.23	3.14	88.4	2.3	1.14	800.4	0	1	0	0	0	0	41	0	0	19.03114187	42.25	112.1428571	0.257142857	40.37142857	0.714285714	77.33990148
594	405	2	23	86.66666667	0	0	0	6.82	4.34	1.99	0.35	150	228	10574	42.7	5.97	90.4	77.2	753	4.16	3.41	1.05	2.32	9.58	3.44	0.81	1.3	0.25	3.02	49.4	8.9	2.56	2412	0	1	0	0	0	0	49	0	0	30.65846403	52.65	497.2462312	0.763316583	174.0361809	2.180904523	114.5728643
595	693	2	59	98	0	0	0	4.06	2.1	1.41	0.25	135	336	23951	15.7	4.55	58.6	96.6	309	12.92	6.25	1.98	7.62	6.11	4.5	2.67	1.83	0.46	3.17	50.3	0.8	9.63	7280	0	1	0	0	0	0	59	0	1	22.40587695	22.75	500.4255319	0.372340426	125.106383	1.489361702	238.2978723
596	79	1	46	92.33333333	0	0	0	4.64	2.82	1.37	0.34	153	227	6906	37.6	6.35	85.1	94.1	326	5.42	0.71	1.25	3.62	11.06	3.05	0.65	0.77	0.28	1.63	104.18	9.4	0.44	196.36	0	1	0	0	0	0	20	0	0	24.65306122	44.45	467.2554745	0.699854015	158.8668613	2.058394161	165.6934307
597	955	1	49	86.66666667	0	0	0	4.56	2.56	1.59	0.27	178	194	22011	16.7	6.11	83.6	94.1	266	11.02	1.89	2.27	7.09	5.77	2.02	0.89	1.15	0.19	0.3	52.2	1.6	9.75	8099	0	1	0	0	0	0	121	0	1	25.60553633	24.65	312.3522013	0.434716981	84.33509434	1.610062893	122.0125786
598	48	2	67	146.6666667	0	0	0	7.06	3.97	2.31	0.63	135	251	8759	29	6.92	61	90.2	507	4.7	0.94	1.24	2.73	6.22	2.73	0.42	1.13	0.32	1.36	39.39	35.3	3.23	2347.49	0	1	1	0	0	0	11	0	0	25.21735858	40.55	431.3722944	1.082727273	271.7645455	1.718614719	108.6580087
599	946	2	54	83.33333333	0	0	0	5.03	2.91	1.75	0.17	104	264	8794	27.6	12.09	106.3	51.1	400	4.89	1.07	1.28	3.04	4.79	0.81	0.56	0.98	0.27	0.75	52.2	2.7	3.43	2754	0	1	0	0	0	0	101	0	0	19.53125	36.35	438.9942857	0.282685714	74.62902857	1.662857143	150.8571429
600	752	1	22	93.33333333	0	0	0	7.79	3.66	3.24	0.69	164	251	20341	20.1	6.44	87.6	107.5	459	10.56	3.34	1.61	7.22	5.54	2.66	0.92	1.42	0.34	0.82	55	1	1.25	872.3	0	1	0	0	0	0	50	0	0	25.79591837	36.3	283.537037	0.779444444	195.6405556	1.12962963	77.4691358
601	941	1	38	75	1	0	0	5.46	2.91	2.06	0.38	136	252	7357	36.4	4.91	76.3	109.8	269	4.72	0.89	1.3	2.8	6.85	3.11	0.85	1.09	0.2	0.82	57	74.2	2.27	1777.6	0	1	0	0	0	0	103	0	0	20.06920415	46.7	355.9805825	0.536796117	135.2726214	1.412621359	122.3300971
602	906	1	32	116.6666667	1	0	0	11.34	7.9	2.46	0.59	180	161	9894	35.8	4.65	83.7	105.9	342	7.39	2.65	0.99	5.14	10.8	2.79	0.78	1.35	0.37	2.79	104	92.1	3.9	3570	0	1	0	0	1	0	1	0	0	27.76979795	48.1	517.0325203	1.894715447	305.049187	3.211382114	65.44715447
603	577	2	56	123	0	0	0	5.33	3.23	1.58	0.21	139	251	12607	23.7	4.1	74.5	77.4	276	7.67	2.71	1.31	4.47	4.05	1.62	1.33	1.45	0.3	3.13	60.4	59	7.4	4760	0	1	1	0	0	0	42	0	1	26.05609418	31.6	513.1202532	0.429303797	107.7552532	2.044303797	158.8607595
604	492	2	37	146.6666667	0	0	0	7.23	4.86	1.73	0.53	112	262	9064	42.6	4.22	62.6	109.1	629	3.72	3.05	0.98	2.53	10.5	2.48	0.73	1.02	0.18	3.23	50	16.7	0.44	231.5	0	1	0	0	0	0	42	0	0	28.62879239	51.25	736.0231214	1.488901734	390.0922543	2.809248555	151.4450867
605	985	2	50	119.3333333	0	0	1	4.35	2.43	1.47	0.34	141	196	10270	39.1	3.36	53	106.3	285	4.53	1.36	1.37	2.71	13.7	4.65	1.22	1.24	0.22	1.2	142	2.5	0.48	282.8	0	1	1	0	0	0	126	1	0	28.398718	46.45	324	0.562040816	110.16	1.653061224	133.3333333
606	248	1	35	130	0	0	0	4.98	2.6	1.84	0.4	146	129	11033	37.2	5.13	64.5	120.2	324	6.52	1.96	1.13	4.64	9.15	2.09	0.83	1.27	0.23	0.94	51.6	0.9	2.36	1598.91	0	1	1	0	0	0	11	0	0	25.14285714	46.4	182.2826087	0.565217391	72.91304348	1.413043478	70.10869565
607	244	1	60	86.66666667	0	0	1	5.43	2.73	2.19	0.35	156	185	7296	40.7	5.77	101.3	69.1	332	4.46	0.91	1.02	3.09	10.44	4.46	0.81	0.93	0.4	2.52	54.88	0.3	0.5	297.06	0	1	1	0	0	0	2	0	0	26.07897153	51.65	230.6164384	0.43630137	80.71575342	1.246575342	84.47488584
608	1074	1	33	133.3333333	0	0	0	8.6	6.01	2.1	0.45	172	286	8987	42.2	6.4	115.3	70.9	531	3.66	1.32	0.8	2.51	10.6	2.79	0.4	1.43	0.34	2.15	89.6	0.2	1.2	917.7	0	1	0	0	0	0	13	0	0	38.56749311	52.7	818.5047619	1.287857143	368.3271429	2.861904762	136.1904762
609	648	2	67	103.3333333	0	0	1	6.05	3.06	2.61	0.22	133	290	15340	18.4	5.56	68.6	79.1	101	6.19	3.16	1.27	3.13	3.62	2.77	0.58	1.39	0.29	3.14	50.9	1.7	9.7	9200	0	1	0	0	0	0	76	0	1	23.9453125	31.45	340	0.257931034	74.8	1.172413793	111.1111111
610	967	2	20	96.66666667	0	0	0	7.22	4.3	2.35	0.46	140	285	11859	40.2	5.67	45.5	138	297	4.48	0.91	1.31	2.65	9.79	2.52	1.32	1.34	0.14	1.33	55.6	19.2	1.77	1235.2	0	1	0	0	0	0	66	0	0	27.8515625	51.95	521.4893617	0.841702128	239.8851064	1.829787234	121.2765957
611	141	1	64	126.6666667	0	0	1	3.97	2.35	1.21	0.28	135	160	7463	36.8	4.89	83.3	84.5	459	4.86	0.74	1.19	3.28	8.77	3.05	0.71	0.74	0.26	2.1	18.16	7.9	0.51	291.39	0	1	0	0	0	0	24	0	0	25.38108356	42.85	310.7438017	0.543801653	87.00826446	1.94214876	132.231405
612	316	2	35	82	0	0	0	6.5	4.1	1.82	0.33	129	357	8390	30.4	3.89	48.3	122.2	181	9.93	1.21	2.05	6.2	5.63	2.58	1.55	1.16	0.23	1.04	35.99	3.8	3.45	664.95	0	1	1	0	0	0	34	0	0	19.82698962	39.5	804.2307692	0.743406593	265.3961538	2.252747253	196.1538462
613	769	1	27	94.33333333	0	0	0	6.46	2.87	3.1	0.28	152	243	12862	18.8	6.81	77.2	118.1	290	11.16	3.64	1.49	7.52	2.95	1.96	1.03	1.3	0.37	0.17	55	10.7	8.46	5970	0	1	0	0	0	0	90	0	1	20.48404543	34.3	224.9709677	0.259225806	62.99187097	0.925806452	78.38709677
614	54	1	55	103.3333333	0	0	0	4.8	2.58	1.63	0.32	151	167	11263	31.1	4.56	77.9	96.7	558	5.57	2.48	1.1	3.52	8.26	2.33	2.14	1.15	0.29	2.3	25.44	0.3	1.72	1398.31	0	1	0	0	0	0	15	0	0	24.48979592	39.25	264.3312883	0.506503067	84.58601227	1.582822086	102.4539877
615	731	1	18	79	0	0	0	4.12	1.71	2.02	0.27	139	227	11830	18.3	3.1	53.1	146.7	440	6.47	1.65	1.17	3.76	3.6	2.25	0.74	1.15	0.23	3.28	55.3	0	6.68	5690.8	0	1	0	0	0	0	16	0	1	17.80288017	28.4	192.1633663	0.228564356	51.88410891	0.846534653	112.3762376
616	875	2	57	120	0	0	0	6.24	3.69	2.16	0.25	138	235	11676	33	4.43	53.3	101.1	360	4.16	2.26	0.92	2.36	11.3	2.36	1.02	1.3	0.26	0.86	56.9	1	1.36	984	0	1	0	0	0	0	84	0	0	28.44444444	43.8	401.4583333	0.427083333	100.3645833	1.708333333	108.7962963
617	584	1	26	86.66666667	0	0	0	5.65	3.4	1.71	0.38	146	285	8551	40.8	4.47	88.3	103.6	277	3.79	0.92	0.91	2.69	11.2	4.26	0.88	1.22	0.26	3.69	80.1	31.6	0.59	237.6	0	1	0	0	0	0	73	0	0	23.38868656	49.35	566.6666667	0.755555556	215.3333333	1.988304094	166.6666667
618	733	1	34	92.66666667	0	0	0	5.44	2.67	1.99	0.38	140	191	7223	43	4.29	73.2	114.9	435	4.51	1.55	1.07	3.25	12.6	3.8	1.56	1.13	0.22	3.28	114	29.9	1.02	525	0	1	0	0	0	0	11	0	0	19.66417017	52.95	256.2663317	0.509849246	97.38120603	1.341708543	95.9798995
619	1043	1	28	93.33333333	0	0	0	5.6	3.32	1.77	0.47	165	221	10119	41.4	5.5	79.5	115.9	518	5.6	1.97	1.51	2.88	7.34	3.7	0.79	1.32	0.29	0.55	55	10.9	1.02	552.2	0	1	0	0	0	0	134	0	0	28.30599506	50.25	414.5310734	0.881581921	194.8296045	1.875706215	124.8587571
620	639	2	46	94	0	0	0	8.73	5.5	2.52	0.56	142	299	11337	30.3	4.65	90	66.1	310	6.8	1.99	1.43	4.28	6.89	2.8	1.05	1.33	0.36	3.34	50.9	145.7	3.24	2553	0	1	1	0	0	0	10	0	0	19.27057849	42.9	652.5793651	1.222222222	365.4444444	2.182539683	118.6507937
621	272	1	71	160	0	0	0	6.81	3.6	2.46	0.63	170	247	7270	23.2	4.18	95	69.1	316	9.4	2.18	1.55	7.11	4.21	2.24	0.33	0.97	0.19	4.03	9.09	244.8	15.52	10315.64	0	1	1	0	0	0	1	0	1	29.6033947	35.5	361.4634146	0.92195122	227.7219512	1.463414634	100.4065041
622	297	2	31	80.33333333	0	0	0	4.97	1.97	2.43	0.46	121	299	9068	39.6	3.7	68	103.3	283	4.56	1.69	0.98	3.03	10.87	2.76	0.82	1.18	0.34	2.55	9.54	18.5	1.26	958.13	0	1	0	0	0	0	7	0	0	22.65798487	51.75	242.399177	0.372921811	111.5036214	0.810699588	123.0452675
623	329	2	38	108.3333333	0	0	0	7.51	4.79	1.95	0.59	103	242	6974	31.9	8.5	187.3	28.9	476	5.36	2.67	0.99	3.52	10.48	3.69	0.64	1.09	0.27	3.15	9.19	415.8	2.55	1933.8	0	1	1	1	0	1	1	0	0	34.0490306	41.65	594.4512821	1.449282051	350.7262564	2.456410256	124.1025641
624	994	2	28	91.66666667	0	0	0	8.02	4.75	2.72	0.41	124	366	8937	32	4.37	39.6	136.6	275	4.2	1.14	1.07	2.67	13.5	4.03	1.58	1.43	0.35	2.56	155	402.8	1.61	1116	0	1	0	0	0	0	2	0	0	24.03460984	45.6	639.1544118	0.715992647	262.0533088	1.746323529	134.5588235
625	424	2	62	93.66666667	0	0	0	4.91	2.58	1.77	0.39	127	225	9345	18.7	3.58	58.7	94.5	223	8.76	2.49	1.41	5.3	2.81	1.97	1.37	1.12	0.39	3.02	52.8	399.6	5.34	3726	0	1	0	0	0	0	21	0	1	22.65625	27.55	327.9661017	0.568474576	127.9067797	1.457627119	127.1186441
626	438	2	61	123.3333333	0	0	0	8.42	4.72	3.38	0.2	119	318	8375	19.7	4.76	46.1	103	221	6.07	1.53	1.48	3.31	4	1.64	0.59	1	0.21	3.02	49.4	92.7	6.43	4370	0	1	1	0	1	0	11	0	1	18.58087549	36.6	444.0710059	0.279289941	88.81420118	1.396449704	94.08284024
627	952	2	25	86.66666667	0	0	0	9.91	5.38	3.84	0.52	125	324	5382	32.1	4.59	66	111.4	111.4	3.51	1.21	1.63	1.58	7.44	4.01	1.44	0.75	0.24	0.82	52.6	84.8	0.36	158.6	0	1	0	0	0	0	79	0	0	19.81405274	51.3	453.9375	0.728541667	236.0475	1.401041667	84.375
628	882	1	39	96.66666667	0	0	0	8.11	5.08	2.29	0.6	152	217	7779	40.5	5.73	84.4	99.8	354	5.07	1.6	1.16	3.27	10.9	1.85	0.33	1.06	0.21	1.15	56.9	81.3	0.83	550.8	0	1	0	0	0	0	12	0	0	25.76298058	51.95	481.3799127	1.331004367	288.8279476	2.218340611	94.75982533
629	908	1	23	81	0	0	0	6.53	4.47	1.33	0.7	131	207	7436	37.7	4.64	97.3	94.1	334	3.53	0.8	0.95	2.06	10.5	2.34	1.27	1.47	0.33	23.4	95.5	80.6	1.05	350.3	0	1	1	0	0	0	47	0	0	19.04320988	44.35	695.7067669	2.352631579	486.9947368	3.360902256	155.6390977
630	948	1	34	106.6666667	0	0	0	6.27	4.07	1.79	0.3	142	217	11416	44.2	5.25	80.2	110	427	4.15	2.42	0.91	2.79	12	3.27	0.81	1.01	0.23	2.12	52.2	59.6	2.02	977.2	0	1	1	0	0	0	120	0	0	23.52941176	53.15	493.4022346	0.682122905	148.0206704	2.273743017	121.2290503
631	9	1	39	90	0	0	0	6.58	3.5	2.46	0.49	148	228	8376	39.2	6.94	85.3	97.9	327	4.31	2.29	0.85	2.71	12.85	4.46	0.96	1.19	0.32	0.63	342.53	55.5	0.8	446.66	0	1	0	0	0	0	12	0	0	30.03775602	51.5	324.3902439	0.697154472	158.9512195	1.422764228	92.68292683
632	4	2	34	92.66666667	0	0	0	5.63	2.52	2.58	0.44	112	321	5973	33.5	4.52	69.4	98.7	255	3.79	0.78	1.13	2.28	10.81	3.43	1.8	1.01	0.3	0.94	52.64	51.2	0.63	376.26	0	1	1	0	0	0	12	0	0	17.96875	46.4	313.5348837	0.429767442	137.9553488	0.976744186	124.4186047
633	133	2	53	113.3333333	0	0	0	10.47	6.59	3.3	0.52	153	184	9451	31.3	7.7	55	103.2	288	9.36	2.87	2.86	5.56	7.19	2.63	3.28	0.9	0.25	3.47	3.2	47.4	3.78	2194.23	0	1	1	1	0	1	20	0	0	27.03893607	47.8	367.4424242	1.038424242	191.0700606	1.996969697	55.75757576
634	696	2	31	95	0	0	0	6.08	2.92	2.43	0.5	144	182	7712	38	3.67	60.3	116.4	265	4.81	2.02	1.21	2.98	12.8	3.36	0.87	1.1	0.23	3.17	50.3	42.8	0.77	500.76	0	1	1	0	0	0	31	0	0	23.14725512	50.15	218.6995885	0.600823045	109.3497942	1.201646091	74.89711934
635	42	2	54	108.3333333	0	0	0	4.97	2.47	1.89	0.35	126	320	9283	32.3	5.43	46.5	108.3	298	6.75	2.06	1.31	4.34	7.04	3.82	0.82	1.31	0.5	2.44	48.63	42.2	1.99	1505.01	0	1	1	0	0	0	15	0	0	23.80540166	41.75	418.2010582	0.457407407	146.3703704	1.306878307	169.3121693
636	684	1	45	124.6666667	0	0	0	8.35	5.43	2.47	0.35	156	235	9394	40.3	5.69	73.9	106	450	5.3	5.35	1.03	2.57	12.6	5.36	0.47	0.93	0.35	3.16	219	33.7	0.92	517.5	0	1	1	0	0	0	1	0	0	27.04164413	52.65	516.6194332	0.769433198	180.8168016	2.198380567	95.1417004
637	724	1	19	86	0	0	0	6.47	2.77	3.05	0.46	146	302	8400	39.6	7.11	78.4	124.1	633	4.05	1.07	1.17	2.83	11.2	2.44	1.88	1.36	0.32	6.5	55.3	19.7	1.17	630	0	1	0	0	0	0	19	0	0	33.45820584	54.85	274.2754098	0.417770492	126.1666885	0.908196721	99.01639344
638	613	1	59	180	1	1	0	5.49	3.43	1.47	0.35	115	119	9855	34.2	18.35	270.7	21.2	607	4.88	2.45	1.08	2.65	7.98	3.29	0.56	1.36	0.38	3.02	154	19.7	8.24	6576	0	1	0	0	2	0	1	1	0	28.62879239	41.55	277.6666667	0.816666667	97.18333333	2.333333333	80.95238095
639	63	2	37	81	0	0	0	5.39	3.18	1.86	0.31	122	332	7931	42.9	4.51	48.6	119.9	259	3.62	1.03	1.1	2.24	8.74	2.53	0.88	1.05	0.28	0.79	94.14	17.7	0.17	79.44	0	1	1	0	0	0	11	0	0	20.30924531	52.2	567.6129032	0.53	175.96	1.709677419	178.4946237
640	780	1	34	83.33333333	0	0	0	5.66	2.63	2.62	0.3	149	244	9431	39.4	7.3	61.8	123.2	333	5.78	2.83	1.04	3.49	13	3.64	0.76	1.28	0.4	0.86	84.7	17	0.99	779.4	0	1	1	0	0	0	1	0	0	23.52941176	52.5	244.9312977	0.301145038	73.47938931	1.003816794	93.12977099
641	581	1	30	100.6666667	0	0	0	9.46	6.4	2.22	0.7	135	255	7597	32	7.39	91	97.1	520	3.15	0.73	0.99	2	11.6	1.51	0.27	0.08	0.2	3.03	390	16.3	0.7	255.31	0	1	0	0	0	0	19	0	0	23.17176871	43.1	735.1351351	2.018018018	514.5945946	2.882882883	114.8648649
642	938	1	56	120	0	1	0	5.82	3.05	2.27	0.31	148	205	10500	23.7	3.02	80	94.5	395	7.11	5.3	1.67	3.75	6.06	2.51	1.08	1.23	0.21	0.91	52.2	12.7	9.32	8520	0	1	0	0	0	0	28	0	1	23.03004535	35.05	275.4405286	0.416519824	85.38656388	1.343612335	90.30837004
643	673	2	43	100	0	0	0	5.58	3.81	1.26	0.44	114	170	6453	36.7	5.05	70.3	90.9	227	3.71	1.22	1.14	2.32	13.6	4.59	1.06	0.81	0.23	3.16	349	10.8	0.59	301.35	0	1	0	0	0	0	9	0	0	19.74271267	43	514.047619	1.33047619	226.1809524	3.023809524	134.9206349
644	676	1	69	113.3333333	0	0	0	10.88	8.86	0.77	0.85	142	277	8322	19.3	4.65	94.2	70.8	471	9.2	1.14	2.82	5.12	3.77	1.78	1.01	0.75	0.29	3.16	54.1	7.8	4.46	3576	0	1	0	0	0	0	17	0	1	21.875	23.15	3187.298701	9.780519481	2709.203896	11.50649351	359.7402597
645	974	1	20	93.33333333	0	0	0	6.11	4	1.74	0.33	157	207	21358	14.7	5.08	84.9	112.5	377	10.76	1.99	1.4	8.08	2.95	2.9	1	1.28	0.27	0.82	55.6	6.6	16.1	10868.01	0	1	0	0	0	0	32	0	1	24.33747972	23.4	475.862069	0.75862069	157.0344828	2.298850575	118.9655172
646	1015	2	36	140	0	0	0	7.4	4.37	2.36	0.52	124	211	7039	31	8.09	82.7	78.6	505	5.65	1.28	1.45	3.55	10.1	2.24	1.15	0.98	0.19	0.61	131	6.5	4.49	3360.2	0	1	0	0	0	0	12	0	0	24.65483235	42.8	390.7076271	0.962881356	203.1679661	1.851694915	89.40677966
647	265	1	48	166.6666667	0	0	1	6.79	4.03	1.96	0.64	130	291	11528	38	3.25	57.8	114.8	354	4.89	1.39	1.18	3.5	8.53	2.51	0.47	1.43	0.28	4.28	20.38	4.5	2.42	2378.4	0	1	0	0	0	0	20	0	0	25.71166208	47.8	598.3316327	1.315918367	382.9322449	2.056122449	148.4693878
648	230	2	34	96	0	0	0	6.85	4.53	1.71	0.52	135	345	11826	12.5	3.34	52.9	119	266	9.45	2.36	1.57	6.06	2.61	2.77	1.05	1.03	0.36	0.5	7.18	4.5	10.27	7285.6	0	1	0	0	0	0	30	0	1	27.51338489	21.05	913.9473684	1.37754386	475.2526316	2.649122807	201.754386
649	705	2	54	123.3333333	0	0	0	10.28	6.13	3.24	0.63	138	189	11561	38	11.01	105	51.8	487	7.37	2.5	1.22	4.73	10.7	3.04	0.6	1.31	0.3	10.1	59.2	4	1.49	1279.8	0	1	0	0	0	0	87	0	0	22.18934911	54.2	357.5833333	1.191944444	225.2775	1.891975309	58.33333333
650	687	2	21	70.66666667	0	0	0	9.52	6.02	2.68	0.7	139	299	7065	37.9	8.21	51.7	131.4	368	5.44	1.26	2.24	3.37	9.88	4.08	1.17	1.31	0.34	3.16	50.3	2.8	1.25	970.8	0	1	1	0	0	0	88	0	0	17.94181725	51.3	671.6343284	1.57238806	470.1440299	2.246268657	111.5671642
651	573	1	25	102.3333333	0	0	0	8.22	5.61	1.87	0.49	168	257	14726	13.3	3.27	84.1	109.8	335	12.65	4.03	1.91	8.39	3.8	3.6	1.86	2.51	0.53	3.33	204	2.7	6.18	5462.4	0	1	0	0	0	0	65	0	1	28.40533756	22.65	771	1.47	377.79	3	137.4331551
652	96	2	31	81.66666667	0	0	0	5.38	3	1.95	0.34	127	305	7455	34	2.84	40.9	132.3	285	4.98	1.13	1.31	3.03	7.12	1.89	0.95	0.9	0.21	0.99	9.36	2.5	1.38	912.76	0	1	0	0	0	0	17	0	0	22.3828125	43.75	469.2307692	0.523076923	159.5384615	1.538461538	156.4102564
653	1040	1	23	80	0	0	0	7.6	5.33	1.3	0.7	143	252	10327	16.6	16.96	132.8	64.5	450	8.44	2.97	1.93	5.4	3.19	2.97	0.49	1.2	0.37	0.32	55	2.5	14	1088	0	1	0	0	0	0	5	0	1	19.36983471	23.1	1033.2	2.87	723.24	4.1	193.8461538
654	729	1	32	107.3333333	0	0	0	5.14	2.94	1.59	0.36	165	385	10430	12.7	8.65	87	101.1	247	12.99	2.27	1.6	8.45	1.95	3.47	1.41	1.23	0.36	3.28	69.9	2.3	11.81	8918	0	1	0	0	0	0	7	0	1	25.28393726	20.65	711.8867925	0.665660377	256.2792453	1.849056604	242.1383648
655	969	1	23	92.33333333	0	0	0	7.22	4.49	2.22	0.35	139	201	8401	23.8	7.8	74.4	123.3	383	7.49	1.01	2.47	4.67	9.18	2.23	1.98	0.91	0.2	0.21	106	1.9	11.1	8856.1	0	1	0	0	0	0	6	0	1	23.29122996	34.9	406.527027	0.707882883	142.2844595	2.022522523	90.54054054
656	744	2	26	82	0	0	0	6.26	3.84	2.08	0.27	121	414	12143	35	3.18	41.9	135.9	372	5.54	2.22	1.56	3.87	7.4	1.3	1.08	1.62	0.53	2.13	55	1.8	2.61	2347.8	0	1	1	0	0	0	4	0	0	31.40522352	45.4	764.3076923	0.498461538	206.3630769	1.846153846	199.0384615
657	397	1	34	100.3333333	0	0	0	8.17	4.81	2.16	0.64	175	300	15726	12.5	6.82	83.9	104.1	434	10.37	3.04	1.9	6.14	5.3	3.3	1.75	1.22	0.32	3.02	49.4	1.8	6.06	4495	0	1	1	0	0	0	47	0	1	22.66435986	23.3	668.0555556	1.425185185	427.5555556	2.226851852	138.8888889
658	558	2	38	86.66666667	0	0	0	8.42	4.79	3.11	0.41	156	380	16346	17	2.3	68.3	97.5	230	13.71	4.33	2.49	7.83	7.04	4.45	2.4	1.61	0.32	3.13	49.7	1.7	17.89	14938.2	0	1	1	0	0	0	53	0	1	29.13631634	32.55	585.2733119	0.6314791	239.9620579	1.540192926	122.1864952
659	898	2	27	96.66666667	0	0	0	6.16	3.9	1.74	0.2	121	348	11724	14.3	9.41	75	94.1	157	12.09	2.46	1.53	7.67	2.54	2.54	1.48	0.95	0.34	0.93	56.9	1.7	21.81	16405	0	1	1	0	0	0	20	0	1	31.04550863	23	780	0.448275862	156	2.24137931	200
660	580	2	54	78	0	0	0	6.54	3.16	2.85	0.39	138	269	12303	17.2	7.85	60.2	99.1	238	9.73	1.25	2.07	5.32	8.48	3.25	1.4	1.61	0.27	3.03	49.7	1.6	7.63	5709	0	1	1	0	0	0	8	0	1	27.73668639	31.45	298.2596491	0.432421053	116.3212632	1.10877193	94.38596491
661	1063	1	20	90	1	0	0	6.7	3.72	2.31	0.45	181	263	12471	14	8.8	132.5	65.7	381	9.97	4.23	1.35	6.04	2.64	2.25	1.54	1.47	0.39	4.28	49.7	1.5	1.22	950.2	0	1	0	0	0	0	34	0	0	26.57312925	25.55	423.5324675	0.724675325	190.5896104	1.61038961	113.8528139
662	426	2	45	95	0	0	0	4.68	2.47	1.79	0.28	80	235	5750	32.3	5.58	40.7	120.5	175	6.91	1.33	1.59	3.54	8.1	2.54	1.67	1.05	0.24	3.02	52.8	1.5	3.34	3198	0	1	0	0	0	0	51	0	0	23.23345618	41.25	324.273743	0.386368715	90.79664804	1.379888268	131.2849162
663	198	1	33	103.3333333	0	0	0	9.25	7.34	1.35	0.4	198	358	18324	21.8	3.96	97.9	87	447	14.2	3.98	2.16	9.08	6.12	2	0.61	1.39	0.37	1.09	25.66	1.3	8.04	5661.79	0	1	0	0	0	0	10	0	1	29.4753921	28.55	1946.459259	2.174814815	778.5837037	5.437037037	265.1851852
664	767	1	60	116.6666667	0	0	0	5.37	3.76	1.22	0.32	159	242	12664	20.3	5.91	75.4	94.6	371	9.29	1.15	2.25	6.19	5.32	1.68	0.59	1.1	0.34	0.9	55	1.2	3.72	4104	0	1	0	0	0	0	14	0	1	21.484375	26.4	745.8360656	0.986229508	238.667541	3.081967213	198.3606557
665	345	1	20	89.33333333	0	0	0	8.36	6.41	1.4	0.5	154	264	11527	17	5.68	91.2	103.9	531	10.32	4.11	1.89	6.51	3.05	0.77	2.35	0.75	0.34	3.14	50.6	1.1	17.66	15740	0	1	1	0	0	0	1	0	1	30.61482136	24	1208.742857	2.289285714	604.3714286	4.578571429	188.5714286
666	991	1	32	92	0	0	0	5.01	3	1.65	0.27	153	295	13561	17	8.83	87.6	99.5	510	8.07	1.17	2.11	5.11	7.03	2.69	1.22	1.39	0.31	0.93	51.9	1	9.54	7560	0	1	0	0	0	0	37	0	1	23.046875	25.25	536.3636364	0.490909091	144.8181818	1.818181818	178.7878788
667	761	1	65	116.6666667	1	0	0	5.56	3.08	1.88	0.38	161	222	9009	15.5	6.21	77.3	90.4	378	3.21	3.27	1.27	6.1	5.93	2.72	1.35	1.4	0.36	0.99	65.5	1	12.78	9812	0	1	0	0	0	0	82	0	1	27.75510204	24.9	363.7021277	0.622553191	138.2068085	1.638297872	118.0851064
668	798	2	39	133.3333333	0	0	0	4.8	2.71	1.7	0.24	142	242	8648	36.7	5.17	51	116.3	258	4.21	1.55	1.1	2.65	13.7	2.12	1.26	1.07	0.21	0.95	55	0.7	1.21	824	0	1	0	0	0	0	37	0	0	26.81359045	45.2	385.7764706	0.382588235	92.58635294	1.594117647	142.3529412
669	911	2	25	76.66666667	0	0	0	5.84	3.65	1.63	0.42	142	265	12483	30.3	2.13	55.9	124.5	345	4.03	0.88	2.02	2.36	9.24	3.49	2.14	1.45	0.27	0.82	146	0.7	4.69	4125.2	0	1	0	0	0	0	24	0	0	21.09375	38.45	593.404908	0.940490798	249.2300613	2.239263804	162.5766871
670	656	1	19	88	0	0	0	7.03	2.9	3.55	0.4	136	364	12970	19.6	2.78	59.8	138.7	508	8.96	1.69	1.8	5.53	4.2	1.73	0.42	1.27	0.25	3.14	152	0.3	3	2316	0	1	0	0	0	0	1	0	0	26.63805075	37.35	297.3521127	0.326760563	118.9408451	0.816901408	102.5352113
671	674	1	27	86.66666667	0	0	0	5.54	2.26	2.69	0.42	151	148	8383	41.6	4.64	87.5	104	422	4.03	1.88	0.85	2.35	9.41	3.27	0.4	0.83	0.16	3.16	99.2	0	0.98	724	0	1	0	0	0	0	47	0	0	23.67125363	55.05	124.3420074	0.352862454	52.22364312	0.840148699	55.01858736
672	280	1	40	88	0	0	0	9.33	6.88	1.67	0.71	116	291	9052	35.9	11.36	285.2	22.7	386	2.89	2.91	0.59	1.91	7.82	2.97	0.49	1.12	0.29	4.9	85.43	2.4	6.72	5040	0	1	1	1	1	2	19	1	0	26.15510204	44.25	1198.850299	2.92502994	851.1837126	4.119760479	174.251497
673	1	2	27	120	0	0	0	6.25	4.49	1.34	0.27	91	211	7261	25.3	8	220.9	25.5	567	5.04	1.09	1.39	3.25	6.62	2.06	3.27	0.85	0.34	0.25	54.47	6.9	1.48	1324.67	0	1	1	1	1	1	8	1	0	17.6953125	32	707.0074627	0.904701493	190.8920149	3.350746269	157.4626866
674	432	2	52	116.6666667	0	0	0	6.85	4.14	2	0.32	114	232	11948	32.2	11.18	170.7	29.2	504	5.41	6.64	1.55	2.86	10.6	2.72	0.36	1.36	0.35	3.02	49.4	0.5	4.53	3703	0	1	0	1	1	1	40	1	0	24.8046875	42.2	480.24	0.6624	153.6768	2.07	116
675	102	2	46	120	0	0	0	8.32	5.77	1.85	0.55	121	207	5823	33.7	8.5	126.1	43.9	473	5.13	1.06	1.38	3.06	10.82	3.42	0.89	0.97	0.24	0.82	17.55	17.1	2.23	1466.39	0	1	1	1	0	0	22	0	0	18.49112426	42.95	645.6162162	1.715405405	355.0889189	3.118918919	111.8918919
676	94	1	57	130	0	0	1	5.5	2.99	1.68	0.47	122	207	10119	24	11.31	305.6	18.57	302	9.68	6.84	1.43	4.98	5.37	2.73	0.92	1.01	0.29	3.34	6.39	83.1	13.38	5971	0	1	1	1	1	2	8	1	1	24.22145329	32.4	368.4107143	0.836488095	173.1530357	1.779761905	123.2142857
677	74	2	20	123	0	0	0	7.68	5.05	2.07	0.36	132	286	9267	36.8	13.28	266	21.46	641	6.59	3.71	1.12	4.26	8.89	3.26	1.2	1.29	0.34	3.42	103.47	3.7	4.22	2792.3	0	1	1	1	1	2	16	1	0	23.66524436	47.15	697.7294686	0.87826087	251.1826087	2.439613527	138.1642512
678	338	1	32	136.6666667	0	0	0	6.94	4.54	1.98	0.3	130	310	6882	28.7	12.11	225.1	32	535	7.35	2.61	1.45	3.99	5.43	2.38	0.5	0.87	0.25	0.99	8.83	12.2	4.59	3160	0	1	1	1	1	1	33	1	1	18.20976311	38.6	710.8080808	0.687878788	213.2424242	2.292929293	156.5656566
679	193	2	22	129.6666667	0	0	0	9.81	7.52	1.68	0.4	126	213	8584	32.8	19.42	296.4	18.5	935	7.35	2.78	1.09	4.99	4.97	1.71	0.41	1.02	0.34	1.84	1.22	149.3	1.97	2040.15	0	1	1	1	1	2	1	0	0	29.21875	41.2	953.4285714	1.79047619	381.3714286	4.476190476	126.7857143
680	339	1	36	150	0	0	0	7.8	5.59	1.77	0.31	131	294	6435	36.6	9.65	149.9	50.9	583	3.9	0.85	0.96	2.31	12.94	3.27	0.61	0.99	0.32	10.61	75.91	17.5	1.17	851.7	0	1	1	1	1	2	39	0	0	21.4532872	45.45	928.5084746	0.979039548	287.8376271	3.15819209	166.1016949
681	93	1	50	140	0	0	0	8.98	5.51	2.75	0.6	147	266	11441	31.3	7.02	149.6	46.3	484	7.61	2.64	1.36	4.8	7.1	2.43	1.28	1.3	0.28	5.02	30.26	15.2	7.49	3364.1	0	1	1	1	1	1	17	0	0	28.39372634	45.05	532.9672727	1.202181818	319.7803636	2.003636364	96.72727273
682	281	1	33	104	0	0	0	7.31	4.22	2.42	0.57	140	170	8793	35.4	5.31	132.7	60.2	441	6.78	1.29	0.98	5.46	6.97	3.49	0.44	1.13	0.39	4.08	118.66	32.4	1.76	1401.78	0	1	1	1	0	1	15	0	0	27.73229978	47.5	296.446281	0.993966942	168.9743802	1.743801653	70.24793388
683	440	1	27	103.3333333	0	0	0	8.18	5.23	1.89	0.68	109	322	9931	33	10	228	32.7	521	4.83	1.16	1.07	3.22	8.54	3.82	0.49	1.38	0.26	3.02	49.4	31.9	9.53	7434	0	1	1	1	1	2	3	0	0	26.7755102	42.45	891.037037	1.881693122	605.9051852	2.767195767	170.3703704
684	220	1	29	175.6666667	0	0	0	6.14	3.76	1.71	0.48	130	193	7959	38.6	22.91	304.2	22.73	368	3.79	2.16	0.76	2.46	8.31	4.89	1.25	1.29	0.51	18.52	39.91	44.5	2.67	2088.21	0	1	1	1	1	2	15	1	0	27.91836735	47.15	424.374269	1.055438596	203.6996491	2.198830409	112.8654971
685	413	2	27	130	0	0	0	4.23	2.41	1.24	0.43	92	240	6330	38.8	8.84	141.3	43.8	376	3.75	1.54	0.92	1.97	7.96	3.19	0.88	0.83	0.16	3.02	54.4	18	3.95	3800	0	1	0	1	1	0	32	0	0	19.01439759	45	466.4516129	0.835725806	200.5741935	1.943548387	193.5483871
686	107	2	46	116.6666667	0	0	0	4.15	3.06	0.8	0.27	108	115	4004	35.3	5.94	170.1	30.6	300	3.98	1.09	1.33	2.27	7.54	1.5	1.29	0.75	0.27	3.78	29.73	158.1	0.97	231.97	0	1	1	1	1	2	21	0	0	20.4373518	39.3	439.875	1.03275	118.76625	3.825	143.75
687	496	1	47	86	0	1	0	6.48	3.54	2.18	0.5	102	413	16593	33.5	10	162.8	42.6	483	6.37	1.48	1.32	4.45	9.47	2.77	1.2	1.02	0.34	3.23	50	1.8	2.07	1689.8	0	1	0	1	1	2	62	0	0	16.91108469	44.4	670.6513761	0.811926606	335.3256881	1.623853211	189.4495413
688	421	2	65	133.3333333	0	0	0	7.82	4.31	2.94	0.39	120	208	13187	33.2	9.37	79.1	67.6	382	5.04	1.62	1.26	2.97	10.8	3.92	0.85	1.09	0.28	3.02	49.4	12.9	3.29	2418	0	1	1	1	0	1	32	0	0	32.34681737	47.9	304.9251701	0.571734694	118.9208163	1.465986395	70.74829932
689	420	1	32	96.66666667	0	0	0	6.54	4.18	1.65	0.6	133	237	10065	33.2	6.01	179.5	42.1	625	5.83	3.24	1.37	3.46	6.64	2.76	0.97	1.12	0.32	10.6	62.5	67.5	9.23	7095	0	1	1	1	0	2	31	1	0	25.57093426	41.45	600.4	1.52	360.24	2.533333333	143.6363636
690	224	2	59	153.3333333	0	0	1	6.49	4.3	1.52	0.48	114	291	10042	26.5	10.03	146	33.7	364	10.91	6.16	1.72	6.46	4.13	2	0.41	1.08	0.38	1.53	29.07	16.8	6.3	4923.83	0	1	1	1	0	1	4	0	1	23.35067638	34.1	823.2236842	1.357894737	395.1473684	2.828947368	191.4473684
691	520	1	54	104.3333333	0	0	0	7.75	4.89	2.25	0.48	139	287	10849	36.4	8.32	111.3	64.3	546	4.81	1.43	1.38	2.61	7.76	2.24	0.77	0.13	0.23	3.23	50	7	1.23	980	0	1	0	1	1	1	61	0	0	22.49134948	47.65	623.7466667	1.0432	299.3984	2.173333333	127.5555556
692	637	1	36	133.3333333	1	0	0	3.85	1.52	1.89	0.24	126	201	9636	33.3	7.94	212.7	33.3	420	4.83	2.82	0.87	2.49	7.79	1.84	1.1	1.24	0.33	3.11	59.6	1.3	6.7	4757.5	0	1	1	1	2	1	23	1	0	25.58815576	42.75	161.6507937	0.193015873	38.79619048	0.804232804	106.3492063
693	390	1	22	92	0	0	0	6.1	3.2	2.36	0.37	152	267	8500	39.4	5.47	109.4	82.2	299	3.09	2.26	0.74	1.89	8	3.16	1.08	1.05	0.2	3.02	19.4	2.3	2.21	1696.8	0	1	0	1	1	0	48	0	0	25.64891762	51.2	362.0338983	0.501694915	133.9525424	1.355932203	113.1355932
694	69	1	60	91.33333333	1	0	0	5.25	4.18	0.92	0.13	112	172	4914	29.8	13.52	258.4	22.3	517	5.2	1.8	0.8	3.59	5.08	2.65	0.37	1.21	0.46	17.84	1.44	260.1	1.6	902.8	0	1	1	1	0	1	11	0	0	24.92565739	34.4	781.4782609	0.590652174	101.5921739	4.543478261	186.9565217
695	525	1	26	123.3333333	1	0	0	8.13	4.33	2.44	0.59	134	259	7509	28.2	6.29	147.3	55.8	502	6.05	1.37	1.24	3.56	5.05	2.63	0.42	0.85	0.26	3.23	61.6	67.9	3.64	2962.5	0	1	0	1	0	1	50	1	1	21.17647059	40.4	459.6188525	1.047008197	271.175123	1.774590164	106.147541
696	810	2	48	133.3333333	0	0	0	5.14	3.39	1.36	0.27	96	210	6620	28.4	9.58	133.1	40.6	336	6.68	1.52	1.41	4.07	4.05	4.21	1	1.04	0.26	0.86	55.3	2.2	6.03	4525	0	1	1	0	1	2	3	0	1	23.72528616	35.2	523.4558824	0.673014706	141.3330882	2.492647059	154.4117647
697	295	1	68	118.6666667	0	0	1	7.88	5.8	1.32	0.47	103	182	9765	27.5	11.9	298.9	17.7	367	7.53	3.02	1.17	5.35	8.22	1.69	0.52	0.84	0.25	10.1	49.4	143.3	16.29	10305	0	1	1	1	1	2	1	1	1	26.31069215	34.1	799.6969697	2.065151515	375.8575758	4.393939394	137.8787879
698	694	2	37	93.66666667	0	0	0	8.34	5.8	1.88	0.42	86	332	5585	25.3	5.15	168.7	32.9	409	4.61	1.1	1.61	2.53	4.43	2.36	1.76	0.85	0.29	3.17	50.3	155.5	3.74	2796	0	1	1	0	1	2	23	1	1	19.17416898	34.7	1024.255319	1.295744681	430.187234	3.085106383	176.5957447
699	1025	2	21	83.33333333	0	0	0	10.5	7.44	1.83	1.22	104	248	5800	20.3	8.86	91.5	77.2	381	5.29	1.27	1.93	2.51	4.39	1.58	1.89	0.75	0.21	13.4	175	3.3	15.9	10980	0	1	1	0	1	2	13	0	1	27.63980131	29.45	1008.262295	4.96	1230.08	4.06557377	135.5191257
700	410	1	24	93.33333333	0	0	0	6.51	4.31	1.56	0.35	142	224	6892	28.1	12.91	254.4	29.2	552	5.25	1.84	0.94	3.15	7.71	3.41	0.74	1.03	0.28	3.02	49.4	19.7	7.34	5715	0	1	1	1	1	2	12	1	1	30.46530612	35.9	618.8717949	0.966987179	216.6051282	2.762820513	143.5897436
701	537	2	43	110	0	0	0	6.02	3.75	1.86	0.29	84	163	5675	38.2	9.09	289.8	16.4	303	5.39	1.17	1.69	2.7	13.3	2.89	0.7	0.96	0.25	3.23	266	475.4	1.55	688.55	0	1	1	0	1	1	18	0	0	25.15625	47.5	328.6290323	0.584677419	95.30241935	2.016129032	87.6344086
702	695	1	21	109	0	0	0	5.94	2.17	2.83	0.67	136	196	8582	42.6	4.97	105	87	402	4.25	0.61	1.46	2.42	9.72	2.21	1.3	1.35	0.31	3.17	225	35	1.2	793.6	0	1	0	0	1	1	18	0	0	24.18704649	56.75	150.2897527	0.513745583	100.6941343	0.766784452	69.25795053
703	841	1	28	100.3333333	0	0	0	6.21	3.66	1.79	0.69	135	182	4449	36	7.91	189.9	40.5	415	3.27	0.82	0.93	1.92	12.1	4.12	0.93	1.37	0.4	85.2	117	50.8	1.19	556.25	0	1	0	0	0	1	41	0	0	23.24380165	44.95	372.1340782	1.410837989	256.772514	2.044692737	101.6759777
704	861	1	72	86.33333333	0	0	0	5.45	3.5	1.54	0.28	137	220	9468	17.1	15.65	145.7	40.9	485	13.07	2.39	1.57	9.58	6.22	3.75	1.3	1.45	0.23	1.79	77.1	11.4	9.23	7210	0	1	1	0	0	1	1	0	1	23.38868656	24.8	500	0.636363636	140	2.272727273	142.8571429
705	865	1	64	128.6666667	0	0	0	7.32	4.95	1.75	0.46	153	232	10895	21	8.57	200.9	29.4	478	6.92	3.11	0.83	4.77	5.87	2.52	0.73	1.17	0.28	0.82	57.5	7.6	8.47	6800	0	1	0	1	0	0	5	0	1	24.94693878	29.75	656.2285714	1.301142857	301.8651429	2.828571429	132.5714286
706	856	1	30	147.6666667	0	0	0	8.64	5.95	2.05	0.44	139	225	9676	39.1	8.57	223.9	32.7	370	5.64	2.03	1.08	2.84	12.5	3.92	0.59	1.26	0.31	1.65	57.5	1	2.61	1825	0	1	0	1	2	0	74	0	0	24.89224498	49.35	653.0487805	1.277073171	287.3414634	2.902439024	109.7560976
707	989	1	25	163.3333333	0	0	0	10.42	8.59	1.25	0.43	130	283	8785	33.6	10.8	271	26.9	503	4.29	1.56	1.21	2.41	10.3	2.71	1.06	1.17	0.39	36.5	51.9	5.4	5.31	4925.5	0	1	1	0	2	0	2	1	0	20.38156971	39.85	1944.776	2.95496	836.25368	6.872	226.4
708	747	1	28	142	0	0	0	6.53	4.11	1.11	0.72	140	225	9511	43.6	7.52	163.1	48.6	604	4.08	2.1	1.07	2.29	11.8	2.91	1.01	0.96	0.18	0.82	69.9	10.5	0.32	288	0	1	0	0	2	0	11	0	0	21.79930796	49.15	833.1081081	2.665945946	599.8378378	3.702702703	202.7027027
709	310	1	42	133.3333333	0	0	0	7.34	4.41	2.34	0.43	147	305	10896	44.3	7.83	146.2	50.3	556	4.91	9.55	1.56	1.72	9.06	2.07	0.49	1.44	0.45	2.67	221.82	13.5	1.66	1460	0	1	0	1	0	0	1	0	0	29.06574394	56	574.8076923	0.810384615	247.1673077	1.884615385	130.3418803
710	363	2	44	192.3333333	0	0	0	6.08	4.47	1.13	0.38	125	328	5928	32.5	7.7	169	31.3	475	3.94	1.21	1.25	2.26	12.2	6	0.56	1.06	0.24	19.9	143	29	0.15	44	0	1	0	1	1	0	46	0	0	21.36752137	38.15	1297.486726	1.503185841	493.0449558	3.955752212	290.2654867
711	929	1	65	140	0	0	0	4.74	3.05	1.28	0.25	130	166	6829	28.1	11.78	170.2	35.6	507	5.58	2.15	0.8	3.45	10.7	2.41	2.03	1.13	0.25	2.21	99.2	5	4.72	3654	0	1	0	0	2	0	29	1	1	22.79032897	34.5	395.546875	0.595703125	98.88671875	2.3828125	129.6875
712	518	1	34	130	0	0	0	12.09	7.46	3.84	0.71	139	311	9188	38.3	12.6	281.3	24.1	743	3.9	2.75	0.78	2.16	10.8	3.01	0.9	1.89	0.5	17.8	155	0.5	1.48	1106	0	1	0	0	1	0	2	0	0	31.87728822	57.5	604.1822917	1.379322917	428.9694271	1.942708333	80.98958333
713	587	1	24	101.6666667	0	0	0	5.07	2.77	1.54	0.64	132	209	8343	36.7	5.59	85.3	109.5	389	3.74	0.64	1.73	1.8	10.5	3.31	0.87	0.78	0.2	3.03	49.7	34.8	1.63	1359	0	1	1	0	0	0	8	0	0	19.68979592	44.4	375.9285714	1.151168831	240.5942857	1.798701299	135.7142857
714	998	1	46	111.6666667	1	1	0	7.95	5.38	1.71	0.49	152	199	5600	39	7.97	123.3	60.1	375	4.24	1.67	1.04	2.69	13.2	4.31	0.48	1.15	0.2	42.3	64.9	28.7	2.07	1386	0	1	1	0	1	0	58	0	0	25.95155709	47.55	626.0935673	1.541637427	306.785848	3.14619883	116.374269
715	916	1	23	136.6666667	0	0	0	3.43	2.2	0.99	0.21	144	147	9178	29.1	6.65	185	43.2	560	5.38	2.6	0.81	3.71	7.8	2.17	0.71	0.94	0.23	1.29	72.6	20.1	10.6	7215	0	1	0	0	2	0	63	1	1	28.82877066	34.05	326.6666667	0.466666667	68.6	2.222222222	148.4848485
716	307	1	39	104.6666667	0	0	1	6.05	3.2	2.24	0.45	134	235	8784	32.4	9.05	117.9	66.6	535	4.2	9.28	1.21	1.37	7.04	4.08	1.36	1.34	0.3	8.12	31.68	173.9	5.18	4526	0	1	1	0	0	0	34	0	0	28.66612918	43.6	335.7142857	0.642857143	151.0714286	1.428571429	104.9107143
717	311	1	44	120.6666667	0	0	0	9.15	4.8	3.35	0.63	185	183	5598	36.6	6.74	73.2	107.1	527	4.36	2.62	0.97	2.52	8.42	3	0.88	0.94	0.21	1.98	28.7	2.4	0.78	567.8	0	1	0	0	0	0	23	0	0	25.95155709	53.35	262.2089552	0.902686567	165.1916418	1.432835821	54.62686567
718	545	2	28	111	0	0	0	5.39	3.5	1.44	0.33	113	250	6351	39.8	9.89	195	39.2	286	3.09	1.27	0.97	1.77	16.2	2.89	1.71	1.05	0.42	3.23	387	6.2	1.46	427.2	0	1	0	0	0	0	12	0	0	19.35680537	47	607.6388889	0.802083333	200.5208333	2.430555556	173.6111111
719	608	2	28	87.33333333	0	0	1	7.48	4.04	2.4	0.6	116	422	8669	38.2	2.61	169	35	128	4.56	1.59	0.82	3.17	24.2	7.86	0.66	1.57	0.41	13.9	70.2	2.2	1.75	164.64	0	1	0	0	0	0	13	0	0	27.91551882	50.2	710.3666667	1.01	426.22	1.683333333	175.8333333
720	1071	2	54	95	0	0	0	4.3	2.8	1.26	0.18	151	233	22675	20.8	9.58	65.3	103.9	289	17.64	2.84	2.9	9.2	2.94	1.88	1.18	0.87	0.26	1.42	52.5	2	9.8	9100	0	1	0	0	0	0	108	0	1	24.43518667	27.1	517.7777778	0.4	93.2	2.222222222	184.9206349
[truncated: 20 more columns]
