# Supplementary material for: Inflammatory and nutritional indexes as predictors of acute kidney injury in patients with Immunoglobulin A nephropathy: a retrospective study
Source: PeerJ. 2025 Aug 20;13:e19917. doi: 10.7717/peerj.19917 (PMC12374690; doi:10.7717/peerj.19917)
Supplement: Supplemental Information 12 [file peerj-13-19917-s012.zip › code.R]

setwd("E:/IgAN/IgANdata")
library(readxl)
library(haven)
library(rms)
library(DynNom)
library(autoReg)
library(gtsummary)
library(survey)
library(tableone)
library(plyr)
library(dplyr) 
library(tidyverse)
library(arsenal) 
library(sampling)
library(rrtable)
#### 1 read excel/or cvs#####
Iga.AKI <- read_excel("E:/IgAN/IgANdata/Iga.xlsx")
####Indicator Description:#####
#Indicator ChE: Cholines; ALB: Blood albumin; BUN: Blood urea nitrogen; Cr: Blood creatinine; UA: Uric acid; TC: cholesterol; TG: Triglycerides; ASO: Anti O; URBC: Urine red blood cells; UPRO: Quantification of urinary protein; UALB: Urinary microalbumin; RBC: Hematuria;
#Whether end-stage renal disease is 0 or not, 1 is ESRD; Nephrotic syndrome 0 no, 1 is NS; Acute kidney injury 0 No, 1 is AKI; Height cm Height; Weight in kg;
#Number of hardened glomeruli YH; Number of glomeruli in segmental sclerosis JDXYH; Cellular crescentic glomerulonephritis count XBXXYT; Number of glomeruli in fibrotic crescents XBXWXXYT; Fibrous crescentic glomerulonephritis count XWXXYT; Balloon adhesion to glomeruli QNNL
#Before renal biopsy, taking ACEI/ARB 0 or 1 is preACEIARB; Whether to take hormones before kidney biopsy is 0, 1 is pre Immune intervention;
#Hypertension 0 No, 1 is Hypertension
#ESRD time: Follow up time: months;
##Gender:1:male; 2:female
##END: Composite endpoint
####2.1: Table1-1: Baseline Data 1: Grouping by AKI######
table(Iga.AKI$AKI) 

######2.1.1 Normal distribution analysis:They are not normally distributed#######
shapiro.test(Iga.AKI$Age) 
shapiro.test(Iga.AKI$MAP) 
shapiro.test(Iga.AKI$ChE) 
shapiro.test(Iga.AKI$ALB)
shapiro.test(Iga.AKI$BUN)
shapiro.test(Iga.AKI$Cr)
shapiro.test(Iga.AKI$eGFR)
shapiro.test(Iga.AKI$UA)
shapiro.test(Iga.AKI$TC)
shapiro.test(Iga.AKI$TG)
shapiro.test(Iga.AKI$HDL)
shapiro.test(Iga.AKI$LDL)
shapiro.test(Iga.AKI$IgG)
shapiro.test(Iga.AKI$IgA)
shapiro.test(Iga.AKI$IgM)
shapiro.test(Iga.AKI$C3)
shapiro.test(Iga.AKI$C4)
shapiro.test(Iga.AKI$CRP)
shapiro.test(Iga.AKI$ASO)
shapiro.test(Iga.AKI$URBC)
shapiro.test(Iga.AKI$UPRO)
shapiro.test(Iga.AKI$UALB)
shapiro.test(Iga.AKI$BMI)
shapiro.test(Iga.AKI$SII)
shapiro.test(Iga.AKI$SIRI)
shapiro.test(Iga.AKI$NLR)
shapiro.test(Iga.AKI$MLR)
shapiro.test(Iga.AKI$LMR)
shapiro.test(Iga.AKI$PLR)
shapiro.test(Iga.AKI$NHR)
shapiro.test(Iga.AKI$MHR)
shapiro.test(Iga.AKI$LHR)
shapiro.test(Iga.AKI$PHR)
shapiro.test(Iga.AKI$PIV)
shapiro.test(Iga.AKI$LCR)
shapiro.test(Iga.AKI$PNI)
shapiro.test(Iga.AKI$GNRI.1)
##### 5.1.2 Table 1. Baseline characteristics of patients with IgA nephropathy#####
tbl.1 <- tbl_summary(Iga.AKI,  
                     by = AKI,
                     include = c(Age,Gender, BMI,BMI.group,cigarette,alcohol, DM , Hypertension, NS,
                                 MAP,E,S,TT,C, Cr, eGFR,BUN,UA,ALB,ChE,TC,TG,HDL,LDL,IgG,IgA,IgM,C3,C4,ASO,
                                 UPRO,UALB, URBC,ANA,
                                 CRP,SII ,SIRI,NLR,LMR,PLR,NHR,MHR,LHR,PHR,PIV,LCR, 
                                 PNI,GNRI.1,
                                 preACEIARB,preImmuneintervention,ESRDtime,END),
                     label = list(Age ~ 'Age (years)', Gender~ 'Gender',BMI ~ 'BMI (kg/m2)',BMI.group ~ 'BMI group',cigarette~'Smoking', alcohol~'Drinking',DM ~ 'Diabetes',Hypertension~ 'Hypertension', NS ~ 'Nephrotic Syndrome (NS)',
                                  MAP ~ 'Mean Arterial Pressure (MAP,mmHg)',E~'E',S~'S',TT~'T',C~'C',Cr~'Serum creatinine(μmol/L)',eGFR~'eGFR [ml/(min/1.73 m2)]',BUN~'Blood Urea Nitrogen(BUN, mmol/L)',UA~'Serum uric acid (μmol/L)',ALB~'Serum albumin (g/L)',ChE~'Cholinesterase Activity (U/L)',TC~'Total Cholesterol (mmol/)',TG~'Triglyceride (mmol/L)',HDL~'High-density lipoprotein cholestero(mmol/L)',LDL~'Low-density lipoprotein cholestero(mmol/L)',IgG~'Immunoglobulin G (IgG,g/L)',IgA~'Immunoglobulin A (IgA,g/L)',IgM~'Immunoglobulin M (IgM,g/L)',C3~'Complement component 3 (C3,g/L)',C4~'Complement component 4 (C4,g/L)',ASO~'Anti-streptolysin O (ASO,IU/ml)',
                                  UPRO~'24-hour urinary protein quantity (g/d)',UALB~'Microalbuminuria (mg/d)', URBC~'urinary RBC (HighPowerField)',ANA~'Abnormal antinuclear antibodies',
                                  CRP ~ 'C-reactive protein (CRP,mg/L)',SII ~ 'SII',SIRI ~ 'SIRI',NLR ~ 'NLR',LMR ~ 'LMR',PLR ~ 'PLR',NHR~'NHR',MHR~'MHR',LHR~'LHR',PHR~'PHR',PIV~'PIV',LCR~'LCR',
                                  PNI~'PNI',GNRI.1~'GNRI',
                                  preACEIARB~'ACEI/ARB administration before renal biopsy',preImmuneintervention~'Hormone administration before renal biopsy',
                                  ESRDtime~'Follow time',END~'Composite endpoint'),
                     type = list(Gender ~ "categorical",BMI.group ~ "categorical",cigarette ~ "categorical",alcohol~ "categorical",DM  ~ "categorical",Hypertension ~ "categorical",NS ~ "categorical",ANA ~ "categorical",E ~ "categorical",S ~ "categorical",TT ~ "categorical",C ~ "categorical", END~ "categorical"),
                     statistic = list(all_continuous()  ~ "{median} ({p25}, {p75})", 
                                      all_categorical() ~ "{n}({p}%)"),
                     digits = list(all_continuous()  ~2),
                     missing = 'no') %>% 
  add_overall() %>%
  add_p(pvalue_fun = ~style_pvalue(.x, digits = 3))%>%
  modify_header(
    all_stat_cols() ~ "**{level}**, N = {n} ({style_percent(p)}%)",
    p.value = "**P Value**") %>% 
  modify_spanning_header(
    stat_0 ~ NA, 
    update = all_stat_cols() ~ "**AKI**") %>% 
  modify_footnote(
    update = all_stat_cols() ~ "median (IQR) for non-normally distributed continuous; n (%) for categorical") %>%
  bold_labels() %>%
  italicize_levels() %>%
  bold_p(0.05) 
tbl.1
##### 5.2 Grouping: Training Set, Test Set, and Validation Set######
library("timeROC")
library("compareGroups")
library("survival")
library("survminer")
library("dcurves")
library("ggplot2")
library("rms")
set.seed(7890289)
index <- sort(sample(nrow(Iga.AKI), nrow(Iga.AKI)*.7))
train <- Iga.AKI[index,]
test <- Iga.AKI[-index,]
train$group <- "train"
test$group <- "test"
total <- rbind(train,test)
tbl.1.1 <- tbl_summary(total,  
                       by = group,
                       include = c(Age,Gender, BMI,BMI.group,cigarette,alcohol, DM , Hypertension, NS,
                                   MAP,E,S,TT,C, Cr, eGFR,BUN,UA,ALB,ChE,TC,TG,HDL,LDL,IgG,IgA,IgM,C3,C4,ASO,
                                   UPRO,UALB, URBC,ANA,
                                   CRP,SII ,SIRI,NLR,LMR,PLR,NHR,MHR,LHR,PHR,PIV,LCR, 
                                   PNI,GNRI.1,
                                   preACEIARB,preImmuneintervention,AKI),
                       label = list(Age ~ 'Age (years)', Gender~ 'Gender',BMI ~ 'BMI (kg/m2)',BMI.group ~ 'BMI group',cigarette~'Smoking', alcohol~'Drinking',DM ~ 'Diabetes',Hypertension~ 'Hypertension', NS ~ 'Nephrotic Syndrome (NS)',
                                    MAP ~ 'Mean Arterial Pressure (MAP,mmHg)',E~'E',S~'S',TT~'T',C~'C',Cr~'Serum creatinine(μmol/L)',eGFR~'eGFR [ml/(min/1.73 m2)]',BUN~'Blood Urea Nitrogen(BUN, mmol/L)',UA~'Serum uric acid (μmol/L)',ALB~'Serum albumin (g/L)',ChE~'Cholinesterase Activity (U/L)',TC~'Total Cholesterol (mmol/)',TG~'Triglyceride (mmol/L)',HDL~'High-density lipoprotein cholestero(mmol/L)',LDL~'Low-density lipoprotein cholestero(mmol/L)',IgG~'Immunoglobulin G (IgG,g/L)',IgA~'Immunoglobulin A (IgA,g/L)',IgM~'Immunoglobulin M (IgM,g/L)',C3~'Complement component 3 (C3,g/L)',C4~'Complement component 4 (C4,g/L)',ASO~'Anti-streptolysin O (ASO,IU/ml)',
                                    UPRO~'24-hour urinary protein quantity (g/d)',UALB~'Microalbuminuria (mg/d)', URBC~'urinary RBC (HighPowerField)',ANA~'Abnormal antinuclear antibodies',
                                    CRP ~ 'C-reactive protein (CRP,mg/L)',SII ~ 'SII',SIRI ~ 'SIRI',NLR ~ 'NLR',LMR ~ 'LMR',PLR ~ 'PLR',NHR~'NHR',MHR~'MHR',LHR~'LHR',PHR~'PHR',PIV~'PIV',LCR~'LCR',
                                    PNI~'PNI',GNRI.1~'GNRI',
                                    preACEIARB~'ACEI/ARB administration before renal biopsy',preImmuneintervention~'Hormone administration before renal biopsy'),
                       type = list(Gender ~ "categorical",BMI.group ~ "categorical",cigarette ~ "categorical",alcohol~ "categorical",DM  ~ "categorical",Hypertension ~ "categorical",NS ~ "categorical",ANA ~ "categorical",E ~ "categorical",S ~ "categorical",TT ~ "categorical",C ~ "categorical"),
                       statistic = list(all_continuous()  ~ "{median} ({p25}, {p75})", 
                                        all_categorical() ~ "{n}({p}%)"),
                       digits = list(all_continuous()  ~2),
                       missing = 'no') %>% 
  add_overall() %>%
  add_p(pvalue_fun = ~style_pvalue(.x, digits = 3)) %>%
  modify_header(
    all_stat_cols() ~ "**{level}**, N = {n} ({style_percent(p)}%)",
    p.value = "**P Value**") %>% # update the column header
  modify_footnote(
    update = all_stat_cols() ~ "median (IQR) for non-normally distributed continuous; n (%) for categorical") %>%
  bold_labels() %>%
  italicize_levels() %>%
  bold_p(0.05) 
tbl.1.1

#####6.1 Using the autoReg function can achieve single to multiple Cox analysis+Gradual regression regression method######
library(autoReg)
fit<- glm(AKI~Age+Gender+BMI+BMI.group+cigarette+alcohol+ DM+Hypertension+NS+
            MAP+E+S+TT+C+Cr+eGFR+BUN+UA+ALB+ChE+TC+TG+HDL+LDL+IgG+IgA+IgM+C3+C4+ASO+
            UPRO+UALB+URBC+ANA+
            CRP+SII+SIRI+NLR+LMR+PLR+NHR+MHR+LHR+PHR+PIV+LCR+
            PNI+GNRI.1+
            preACEIARB+preImmuneintervention,data = train, family = "binomial")
summary(fit)
ft <- autoReg(fit,
              threshold = 0.05,
              uni = T,
              multi = T, 
              final = T
)%>% myft()
ft

## Include 11 variables: NS=1,T=1,T=2; eGFR BUN UPRO  CRP SIRI LMR PLR LCR PNI

#####6.2nomogram ######
## Include 11 variables: No,NS=1,T=1,T=2; eGFR BUN UPRO  CRP SIRI  LMR PLR LCR PNI
train_nom <-train[,c('No','AKI','NS','TT','eGFR','BUN','UPRO','CRP','SIRI','LMR','PLR','LCR','PNI')]
 train_nom[,c(3,4)] <- lapply(train_nom[,c(3,4)], factor)
## Add variable labels
train_nom$NS<-ifelse(train_nom$NS==0,'No','Yes')
train_nom$TT <-ifelse(train_nom$TT==0,'T0',
                      ifelse(train_nom$TT==1,'T1','T2'))
train_nom$UTP<-train_nom$UPRO

label(train_nom$UPRO) <- "24h-UPRO"
label(train_nom$TT) <- "T"
head(train_nom)
##packed data
dd <- datadist(train_nom)
options(datadist="dd")

#####Modeling######
train_nom$AKI<-factor(train_nom$AKI)
fit1<-lrm(AKI~NS+TT+eGFR+BUN+UPRO+PNI+CRP+SIRI+LMR+PLR+LCR,data=train_nom,x=T,y=T)  
fit1
fit2<-glm(AKI~NS+TT+eGFR+BUN+UPRO+PNI+CRP+SIRI+LMR+PLR+LCR, data=train_nom, family = binomial)
fit2  

##Draw a column chart
nom1 <- nomogram(fit1, fun=plogis,
                 fun.at=c(0.001,0.01,0.1,0.25,0.5,0.75,0.9,0.99),
                 lp=F, 
                 funlabel="Risk of AKI") 
plot(nom1)

plot(nom1,cex.var=1, xfrac=.16)

####### 6.3.1 Construct calibration curve#######
cal=calibrate(fit1,method = "boot",B=1000)
plot(cal,xlim = c(0,1.0),ylim = c(0,1.0),xlab = "Predicted Probability",ylab = "observed Probability")

plot(cal,
     xlim = c(0,1),
     ylim = c(0,1),
     xlab = "Prediced Probability",
     ylab = "Observed Probability",
     cex.lab=1.2, cex.axis=1, cex.main=1.2, cex.sub=0.8,
     legend = FALSE
) 
lines(cal[,c("predy","calibrated.corrected")], 
      type = 'l', 
      lwd = 3, 
      pch = 16, 
      col = "#2166AC") 
lines(cal[,c("predy","calibrated.orig")],type="l",pch=16,lwd=3,col="tomato")
abline(0,1,
       lty = 2, 
       lwd = 2, 
       col = "#224444") 
legend(0.6,0.2,
       c("Apparent","Bias-corrected","Ideal"), 
       lty = c(1,1,2), 
       lwd = c(3,3,3), 
       col = c("tomato","#2166AC","black"), 
       bty = "n"
)

######6.3.2 Perform Hosmer Lemeshow test######
library(ResourceSelection)
##training set
model_glm <- glm(AKI~NS+TT+eGFR+BUN+UPRO+CRP+SIRI+LMR+PLR+LCR+PNI, data=train_nom, family = binomial)
# hosmer-lemeshow test
p.hoslem <- hoslem.test(model_glm$y, fitted(model_glm), g=10)$p.value
p.hoslem
###test set- hosmer-lemeshow test#
test_nom$predict <- predict(fit2, type="response",newdata = test_nom)
data1<-test_nom[,c('AKI','predict')]
head(data1)
dim(data1) 
##Convert factors to characters and then to numbers:
data1$AKI<-as.numeric(as.character(data1$AKI))
p.test.hoslem <- hoslem.test(data1$AKI, data1$predict, g=10)$p.value
p.test.hoslem
#####6.4Draw ROC curve: training set#######
library(pROC)
library(ROCR)
library(verification)
###### 6.4.1 Extract predictions######
train_nom$AKI<-factor(train_nom$AKI)
fit2<-glm(AKI~NS+TT+eGFR+BUN+UPRO+CRP+SIRI+LMR+PLR+LCR+PNI, data=train_nom, family = binomial)
predict <-predict(fit2,type = "response") 
train_nom$predict<-predict
#Calculate AUC and confidence interval
rr<-roc(train_nom$AKI, train_nom$predict,smooth = F)
rrc <- roc(train_nom$AKI, train_nom$predict,ci = TRUE, of = "auc") 
rrc.boot <- roc(train_nom$AKI, train_nom$predict, ci = TRUE,of = "auc",boot.n = 1000)
ci(rr, of = "auc")
roc.area(train_nom$AKI, train_nom$predict)

###### 6.4.2 Draw ROC chart ##### 
p1 <-plot(rrc,
          legacy.axes = TRUE ,
          col = "orange",
          print.auc=T,
          print.auc.x=0.6,print.auc.y=0.3,#print.auc.col="firebrick",
          print.auc.cex=1.3,
          main="ROC Curve for Full Model on Training Set")

#####6.5 Draw ROC Curve: Test Set#######
test_nom <-test[,c('AKI','NS','TT','eGFR','BUN','UPRO','CRP','SIRI','LMR','PLR','LCR','PNI')]
#Convert factors to numbers
test_nom$NS<-as.numeric(as.character(test_nom$NS))
test_nom$TT<-as.numeric(as.character(test_nom$TT))
## Add variable labels
head(test_nom)
test_nom <-test[,c('AKI','NS','TT','eGFR','BUN','UPRO','CRP','SIRI','LMR','PLR','LCR','PNI')]
test_nom$NS<-ifelse(test_nom$NS==0,'No','Yes')
test_nom$TT <-ifelse(test_nom$TT==0,'T0',
                      if_else(test_nom$TT==1,'T1','T2'))
# Calculate the probability of the test set: 
test_nom$predict <- predict(fit2, type="response",newdata = test_nom)

rr.test<-roc(test_nom$AKI, test_nom$predict,smooth = F) 
rrc.test <- roc(test_nom$AKI, test_nom$predict,ci = TRUE, of = "auc") 
rrc.test.boot <- roc(test_nom$AKI, test_nom$predict,ci = TRUE, of = "auc", boot.n = 1000) 
ci(rr.test, of = "auc")
p2 <-plot(rrc.test,
          legacy.axes = TRUE ,
          col = "purple",
          print.auc=T,
          print.auc.x=0.6,print.auc.y=0.3,
          print.auc.cex=1.3,
          main="ROC Curve for Full Model on Test Set")
#### 7 Construction of various other models#######
####### 7.1 model building #####
train_nom <-train[,c('No','AKI','NS','TT','eGFR','BUN','UPRO','CRP','SIRI','LMR','PLR','LCR','PNI')]
test_nom <-test[,c('AKI','NS','TT','eGFR','BUN','UPRO','CRP','SIRI','LMR','PLR','LCR','PNI')]
fit.crp <-lrm(AKI~NS+TT+eGFR+BUN+UPRO+PNI+CRP,data=train_nom,x=T,y=T)  
fit.crp
fit.crp2<-glm(AKI~NS+TT+eGFR+BUN+UPRO+PNI+CRP,data=train_nom, family = binomial)
fit.crp2 #AIC: 245.1

fit.SIRI <-lrm(AKI~NS+TT+eGFR+BUN+UPRO+PNI+SIRI,data=train_nom,x=T,y=T)  
fit.SIRI
fit.SIRI2<-glm(AKI~NS+TT+eGFR+BUN+UPRO+PNI+SIRI,data=train_nom, family = binomial)
fit.SIRI2 #AIC: 252

fit.LMR <-lrm(AKI~NS+TT+eGFR+BUN+UPRO+PNI+LMR,data=train_nom,x=T,y=T)  
fit.LMR
fit.LMR2<-glm(AKI~NS+TT+eGFR+BUN+UPRO+PNI+LMR,data=train_nom, family = binomial)
fit.LMR2 #AIC: 245

fit.PLR <-lrm(AKI~NS+TT+eGFR+BUN+UPRO+PNI+PLR,data=train_nom,x=T,y=T)  
fit.PLR
fit.PLR2<-glm(AKI~NS+TT+eGFR+BUN+UPRO+PNI+PLR,data=train_nom, family = binomial)
fit.PLR2 #AIC: 247.8

fit.LCR <-lrm(AKI~NS+TT+eGFR+BUN+UPRO+PNI+LCR,data=train_nom,x=T,y=T)  
fit.LCR
fit.LCR2<-glm(AKI~NS+TT+eGFR+BUN+UPRO+PNI+LCR,data=train_nom, family = binomial)
fit.LCR2 #AIC: 240.6

##Draw a column chart-Model1
nom2 <- nomogram(fit.crp, fun=plogis,
                 fun.at=c(0.001,0.01,0.1,0.25,0.5,0.75,0.9,0.99),
                 lp=F,  
                 funlabel="Risk of AKI") 
plot(nom2)
plot(nom2,cex.var=1, xfrac=.15)

nom3 <- nomogram(fit.SIRI, fun=plogis,
                 fun.at=c(0.001,0.01,0.1,0.25,0.5,0.75,0.9,0.99),
                 lp=F,  
                 funlabel="Risk of AKI") 
plot(nom3)
plot(nom3,cex.var=1, xfrac=.15)

nom4 <- nomogram(fit.LMR, fun=plogis,
                 fun.at=c(0.001, 0.01,0.1,0.25,0.5,0.75,0.9,0.99),
                 lp=F,  
                 funlabel="Risk of AKI") 
plot(nom4)
plot(nom4,cex.var=1, xfrac=.15)

nom5 <- nomogram(fit.PLR, fun=plogis,
                 fun.at=c(0.001,0.01,0.1,0.25,0.5,0.75,0.9,0.99),
                 lp=F,  
                 funlabel="Risk of AKI") 
plot(nom5)
plot(nom5,cex.var=1, xfrac=.15)

nom6 <- nomogram(fit.LCR, fun=plogis,
                 fun.at=c(0.001,0.01,0.1,0.25,0.5,0.75,0.9,0.99),
                 lp=F,  
                 funlabel="Risk of AKI") 
plot(nom6)
plot(nom6,cex.var=1, xfrac=.15)
####### 7.2.1 Construct calibration curves for  Model 1#######
cal=calibrate(fit.crp,method = "boot",B=1000)
plot(cal,xlim = c(0,1.0),ylim = c(0,1.0),xlab = "Predicted Probability",ylab = "observed Probability")

plot(cal,
     xlim = c(0,1),
     ylim = c(0,1),
     xlab = "Prediced Probability",
     ylab = "Observed Probability",
     cex.lab=1.2, cex.axis=1, cex.main=1.2, cex.sub=0.8,
     legend = FALSE
) 
lines(cal[,c("predy","calibrated.corrected")], 
      type = 'l', 
      lwd = 3, 
      pch = 16, 
      col = "#2166AC") 
lines(cal[,c("predy","calibrated.orig")],type="l",pch=16,lwd=3,col="tomato")
abline(0,1,
       lty = 2, 
       lwd = 2, 
       col = "#224444") 
legend(0.6,0.2,
       c("Apparent","Bias-corrected","Ideal"), 
       lty = c(1,1,2), 
       lwd = c(3,3,3), 
       col = c("tomato","#2166AC","black"), 
       bty = "n"
)
###### 7.2.1  hosmer-lemeshow test--Model 1####
library(ResourceSelection)
model_glm <- glm(AKI~NS+TT+eGFR+BUN+UPRO+CRP+PNI, data=train_nom, family = binomial)
# Hosmer lemeshow test for computing model training set
p.hoslem <- hoslem.test(model_glm$y, fitted(model_glm), g=10)$p.value
p.hoslem

###Hosmer lemeshow test for computing model test set

data1<-test_nom[,c('AKI','predict')]
head(data1)
dim(data1) 

data1$AKI<-as.numeric(as.character(data1$AKI))
p.test.hoslem <- hoslem.test(data1$AKI, data1$predict, g=10)$p.value
p.test.hoslem

####### 7.2.2Construct calibration curves for  Model 2-SIRI#######
cal=calibrate(fit.SIRI,method = "boot",B=1000)
plot(cal,xlim = c(0,1.0),ylim = c(0,1.0),xlab = "Predicted Probability",ylab = "observed Probability")
plot(cal,
     xlim = c(0,1),
     ylim = c(0,1),
     xlab = "Prediced Probability",
     ylab = "Observed Probability",
     cex.lab=1.2, cex.axis=1, cex.main=1.2, cex.sub=0.8,
     legend = FALSE
) 
lines(cal[,c("predy","calibrated.corrected")], 
      type = 'l', 
      lwd = 3, #
      pch = 16, #
      col = "#2166AC") 
lines(cal[,c("predy","calibrated.orig")],type="l",pch=16,lwd=3,col="tomato")
abline(0,1,
       lty = 2, 
       lwd = 2, 
       col = "#224444")
legend(0.6,0.2,
       c("Apparent","Bias-corrected","Ideal"), 
       lty = c(1,1,2), 
       lwd = c(3,3,3), 
       col = c("tomato","#2166AC","black"), 
       bty = "n"
)

###### 7.2.2 H-L test:Model 2#######

model_glm <- glm(AKI~NS+TT+eGFR+BUN+UPRO+SIRI+PNI, data=train_nom, family = binomial)
## Hosmer lemeshow test for computing model training set
p.hoslem <- hoslem.test(model_glm$y, fitted(model_glm), g=10)$p.value
p.hoslem
##Hosmer lemeshow test for computing model test set
test_nom$predict <- predict(fit.SIRI2, type="response",newdata = test_nom)
data1<-test_nom[,c('AKI','predict')]
head(data1)
dim(data1) 

data1$AKI<-as.numeric(as.character(data1$AKI))
p.test.hoslem <- hoslem.test(data1$AKI, data1$predict, g=10)$p.value
p.test.hoslem # 0.3648252

####### 7.2.3Construct calibration curves for  Model 3#######
cal=calibrate(fit.LMR,method = "boot",B=1000)
plot(cal,xlim = c(0,1.0),ylim = c(0,1.0),xlab = "Predicted Probability",ylab = "observed Probability")
plot(cal,
     xlim = c(0,1),
     ylim = c(0,1),
     xlab = "Prediced Probability",
     ylab = "Observed Probability",
     cex.lab=1.2, cex.axis=1, cex.main=1.2, cex.sub=0.8,
     
     legend = FALSE
) 
lines(cal[,c("predy","calibrated.corrected")], 
      type = 'l', 
      lwd = 3,
      pch = 16, 
      col = "#2166AC") 
lines(cal[,c("predy","calibrated.orig")],type="l",pch=16,lwd=3,col="tomato")
abline(0,1,
       lty = 2, 
       lwd = 2,
       col = "#224444") 
legend(0.6,0.2,
       c("Apparent","Bias-corrected","Ideal"), 
       lty = c(1,1,2), 
       lwd = c(3,3,3), 
       col = c("tomato","#2166AC","black"), 
       bty = "n"
)

###### 7.2.3 # Hosmer lemeshow test:Model 3######
model_glm <- glm(AKI~NS+TT+eGFR+BUN+UPRO+LMR+PNI, data=train_nom, family = binomial)
# Hosmer lemeshow test for computing model training set
p.hoslem <- hoslem.test(model_glm$y, fitted(model_glm), g=10)$p.value
p.hoslem
###Hosmer lemeshow test for computing model test set

test_nom$predict <- predict(fit.LMR2, type="response",newdata = test_nom)
data1<-test_nom[,c('AKI','predict')]
head(data1)
dim(data1) ##217   2

data1$AKI<-as.numeric(as.character(data1$AKI))
p.test.hoslem <- hoslem.test(data1$AKI, data1$predict, g=10)$p.value
p.test.hoslem # 0.2955384

####### 7.2.4Construct calibration curves for  Model 4#######
cal=calibrate(fit.PLR,method = "boot",B=1000)
plot(cal,xlim = c(0,1.0),ylim = c(0,1.0),xlab = "Predicted Probability",ylab = "observed Probability")
plot(cal,
     xlim = c(0,1),
     ylim = c(0,1),
     xlab = "Prediced Probability",
     ylab = "Observed Probability",
     cex.lab=1.2, cex.axis=1, cex.main=1.2, cex.sub=0.8,
     legend = FALSE
) 
lines(cal[,c("predy","calibrated.corrected")], 
      type = 'l', 
      lwd = 3, 
      pch = 16, 
      col = "#2166AC") 
lines(cal[,c("predy","calibrated.orig")],type="l",pch=16,lwd=3,col="tomato")
abline(0,1,
       lty = 2, 
       lwd = 2, 
       col = "#224444") 
legend(0.6,0.2,
       c("Apparent","Bias-corrected","Ideal"), 
       lty = c(1,1,2), 
       lwd = c(3,3,3), 
       col = c("tomato","#2166AC","black"), 
       bty = "n"
)

###### 7.2.4 # Hosmer lemeshow test for Model 4#######
model_glm <- glm(AKI~NS+TT+eGFR+BUN+UPRO+PLR+PNI, data=train_nom, family = binomial)
## Hosmer lemeshow test for computing model training set
p.hoslem <- hoslem.test(model_glm$y, fitted(model_glm), g=10)$p.value
p.hoslem
###Hosmer lemeshow test for computing model test set
test_nom$predict <- predict(fit.PLR2, type="response",newdata = test_nom)
data1<-test_nom[,c('AKI','predict')]
head(data1)
dim(data1) ##217   2

data1$AKI<-as.numeric(as.character(data1$AKI))
p.test.hoslem <- hoslem.test(data1$AKI, data1$predict, g=10)$p.value
p.test.hoslem # 0.5271515 


####### 7.2.5Construct calibration curves for  Model 5#######
cal=calibrate(fit.LCR,method = "boot",B=1000)
plot(cal,xlim = c(0,1.0),ylim = c(0,1.0),xlab = "Predicted Probability",ylab = "observed Probability")
plot(cal,
     xlim = c(0,1),
     ylim = c(0,1),
     xlab = "Prediced Probability",
     ylab = "Observed Probability",
     cex.lab=1.2, cex.axis=1, cex.main=1.2, cex.sub=0.8,
     legend = FALSE
) 
lines(cal[,c("predy","calibrated.corrected")], 
      type = 'l', 
      lwd = 3, 
      pch = 16,
      col = "#2166AC") 
lines(cal[,c("predy","calibrated.orig")],type="l",pch=16,lwd=3,col="tomato")
abline(0,1,
       lty = 2,
       lwd = 2, 
       col = "#224444") 
legend(0.6,0.2,
       c("Apparent","Bias-corrected","Ideal"), 
       lty = c(1,1,2), 
       lwd = c(3,3,3), 
       col = c("tomato","#2166AC","black"), 
       bty = "n"
)
###### 7.2.5 # Hosmer lemeshow test for Model 5#######
model_glm <- glm(AKI~NS+TT+eGFR+BUN+UPRO+LCR+PNI, data=train_nom, family = binomial)
library(ResourceSelection)
p.hoslem <- hoslem.test(model_glm$y, fitted(model_glm), g=10)$p.value
p.hoslem
###Hosmer lemeshow test for computing model test set
test_nom$predict <- predict(fit.LCR2, type="response",newdata = test_nom)
data1<-test_nom[,c('AKI','predict')]
head(data1)
dim(data1) 

data1$AKI<-as.numeric(as.character(data1$AKI))
p.test.hoslem <- hoslem.test(data1$AKI, data1$predict, g=10)$p.value
p.test.hoslem # 0.002049558

###### 7.3 Drawing of ROC curve#######
###### 7.3.1 Model1-training set:####
train_nom$AKI<-factor(train_nom$AKI)
fit.crp2<-glm(AKI~NS+TT+eGFR+BUN+UPRO+CRP+PNI,data=train_nom, family = binomial)
predict <-predict(fit.crp2,type = "response")  
train_nom$predict<-predict

rr.crp<-roc(train_nom$AKI, train_nom$predict,smooth = F) 
rrc.crp <- roc(train_nom$AKI, train_nom$predict,ci = TRUE, of = "auc") 
ci(rr.crp, of = "auc")

p.crp.train <-plot(rrc.crp,#auc.polygon=T,auc.polygon.col="steelblue",
          legacy.axes = TRUE ,
          col = "cyan",
          print.auc=T,
          print.auc.x=0.6,print.auc.y=0.3,
          print.auc.cex=1.3,
          main="ROC Curve for Model 1 on Training Set")

###### 7.3.1 Model1-test set####
test_nom <-test[,c('AKI','NS','TT','eGFR','BUN','UPRO','CRP','SIRI','LMR','PLR','LCR','PNI')]
test_nom$NS<-ifelse(test_nom$NS==0,'No','Yes')
test_nom$TT <-ifelse(test_nom$TT==0,'T0',
                     if_else(test_nom$TT==1,'T1','T2'))
test_nom$predict <- predict(fit.crp2, type="response",newdata = test_nom)
dim(test_nom) 
rr.crp.test<-roc(test_nom$AKI, test_nom$predict,smooth = F) 
rrc.crp.test <- roc(test_nom$AKI, test_nom$predict,ci = TRUE, of = "auc") 
ci(rr.crp.test, of = "auc")#95% CI:  0.8287-0.9383
p.crp.test <-plot(rrc.crp.test,
          legacy.axes = TRUE ,
          col = "green",
          print.auc=T,
          print.auc.x=0.6,print.auc.y=0.3,
          print.auc.cex=1.3,
          main="ROC Curve for Model 1 on Test Set")

###### 7.3.2 ROC-Model2:training set###
train_nom$AKI<-factor(train_nom$AKI)
fit.SIRI2<-glm(AKI~NS+TT+eGFR+BUN+UPRO+SIRI+PNI,data=train_nom, family = binomial)
predict <-predict(fit.SIRI2,type = "response") 
train_nom$predict<-predict

rr.SIRI<-roc(train_nom$AKI, train_nom$predict,smooth = F)
rrc.SIRI <- roc(train_nom$AKI, train_nom$predict,ci = TRUE, of = "auc") 
ci(rr.SIRI, of = "auc")#95% CI: 0.7776-0.9056 

p.SIRI.train <-plot(rrc.SIRI,
                   legacy.axes = TRUE ,
                   col = "blue",
                   print.auc=T,
                   print.auc.x=0.6,print.auc.y=0.3,
                   print.auc.cex=1.3,
                   main="ROC Curve for Model 2 on Training Set")
###### 7.3.2 ROC-Model2:test set
test_nom$predict <- predict(fit.SIRI2, type="response",newdata = test_nom)
dim(test_nom) ## 217,13
rr.SIRI.test<-roc(test_nom$AKI, test_nom$predict,smooth = F) 
rrc.SIRI.test <- roc(test_nom$AKI, test_nom$predict,ci = TRUE, of = "auc") 
ci(rr.SIRI.test, of = "auc")
p.brown.SIRI.test <-plot(rrc.SIRI.test,
                  legacy.axes = TRUE,
                  col = "brown",
                  print.auc=T,
                  print.auc.x=0.6,print.auc.y=0.3,#print.auc.col="firebrick",
                  print.auc.cex=1.3,
                  main="ROC Curve for Model 2 on Test Set")

###### 7.3.3 ROC-Model3:training set###
fit.LMR2<-glm(AKI~NS+TT+eGFR+BUN+UPRO+LMR+PNI,data=train_nom, family = binomial)
predict <-predict(fit.LMR2,type = "response")
train_nom$predict<-predict
rr.LMR<-roc(train_nom$AKI, train_nom$predict,smooth = F) 
rrc.LMR <- roc(train_nom$AKI, train_nom$predict,ci = TRUE, of = "auc") 
ci(rr.LMR, of = "auc") 
p.LMR.train <-plot(rrc.LMR,#auc.polygon=T,auc.polygon.col="steelblue",
                    legacy.axes = TRUE ,
                    col = "red",
                    print.auc=T,
                    print.auc.x=0.6,print.auc.y=0.3,#print.auc.col="firebrick",
                    print.auc.cex=1.3,
                    main="ROC Curve for Model 3 on Training Set")

###### 7.3.3 R-Model3:test set####
test_nom$predict <- predict(fit.LMR2, type="response",newdata = test_nom)
dim(test_nom) ## 217,13
rr.LMR.test<-roc(test_nom$AKI, test_nom$predict,smooth = F) 
rrc.LMR.test <- roc(test_nom$AKI, test_nom$predict,ci = TRUE, of = "auc") 
ci(rr.LMR.test, of = "auc")#95% CI:   0.8094-0.9244
p.brown.LMR.test <-plot(rrc.PLR.test,
                    legacy.axes = TRUE ,
                    col = "pink",
                    print.auc=T,
                    print.auc.x=0.6,print.auc.y=0.3,
                    print.auc.cex=1.3,
                    main="ROC Curve for Model 3 on Test Set")

###### 7.3.4ROC-Model4:training set####
fit.PLR2<-glm(AKI~NS+TT+eGFR+BUN+UPRO+PLR+PNI,data=train_nom, family = binomial)
predict <-predict(fit.PLR2,type = "response") 
train_nom$predict<-predict
rr.PLR<-roc(train_nom$AKI, train_nom$predict,smooth = F) 
rrc.PLR <- roc(train_nom$AKI, train_nom$predict,ci = TRUE, of = "auc")
ci(rr.PLR, of = "auc")#95% CI: 0.7842-0.909  

p.PLR.train <-plot(rrc.PLR,#auc.polygon=T,auc.polygon.col="steelblue",
                   legacy.axes = TRUE ,
                   col = "navy",
                   print.auc=T,
                   print.auc.x=0.6,print.auc.y=0.3,#print.auc.col="firebrick",
                   print.auc.cex=1.3,
                   main="ROC Curve for Model 4 on Training Set")
##### 7.3.4 ROC-Model4:test set####

test_nom$predict <- predict(fit.PLR2, type="response",newdata = test_nom)
dim(test_nom) 
rr.PLR.test<-roc(test_nom$AKI, test_nom$predict,smooth = F) 
rrc.PLR.test <- roc(test_nom$AKI, test_nom$predict,ci = TRUE, of = "auc") 
ci(rr.PLR.test, of = "auc")
p.brown.test <-plot(rrc.PLR.test,
                    legacy.axes = TRUE ,
                    col = "chocolate",
                    print.auc=T,
                    print.auc.x=0.6,print.auc.y=0.3,#print.auc.col="firebrick",
                    print.auc.cex=1.3,
                    main="ROC Curve for Model 4 on Test Set")


###### 7.3.5 ROC-Model5:training set####
fit.LCR2<-glm(AKI~NS+TT+eGFR+BUN+UPRO+LCR+PNI,data=train_nom, family = binomial)
predict <-predict(fit.LCR2,type = "response") 
train_nom$predict<-predict

rr.LCR<-roc(train_nom$AKI, train_nom$predict,smooth = F) 
rrc.LCR <- roc(train_nom$AKI, train_nom$predict,ci = TRUE, of = "auc") #
ci(rr.LCR, of = "auc")
p.LCR.train <-plot(rrc.LCR,#auc.polygon=T,auc.polygon.col="steelblue",
                   legacy.axes = TRUE ,
                   col = "gold",
                   print.auc=T,
                   print.auc.x=0.6,print.auc.y=0.3,#print.auc.col="firebrick",
                   print.auc.cex=1.3,
                   main="ROC Curve for Model 5 on Training Set")

###### 7.3.5 ROC-Model5:test set####
# 
test_nom$predict <- predict(fit.LCR2, type="response",newdata = test_nom)
dim(test_nom) ## 217,13
rr.LCR.test<-roc(test_nom$AKI, test_nom$predict,smooth = F) 
rrc.LCR.test <- roc(test_nom$AKI, test_nom$predict,ci = TRUE, of = "auc") 
rrc.LCR.test.boot <- roc(test_nom$AKI, test_nom$predict,ci = TRUE, of = "auc", boot.n = 1000) 
ci(rr.LCR.test, of = "auc")
p.LCR.brown.test <-plot(rrc.LCR.test,
                    legacy.axes = TRUE ,
                    col = "coral",
                    print.auc=T,
                    print.auc.x=0.6,print.auc.y=0.3,
                    print.auc.cex=1.3,
                    main="ROC Curve for Model 5 on Test Set")
###### 7.3.6.1 Merge ROC curves - training set####
p.all<- plot(rr,
           legacy.axes = TRUE ,
           col = "orange",
           print.auc=F)
p.crp <-plot(rr.crp,
          legacy.axes = TRUE ,
          col = "cyan",
          print.auc=F,
          add = T)
p.SIRI <-plot(rr.SIRI,
          legacy.axes = TRUE ,
          col = "blue",
          print.auc=F,
          add = T)
p.LMR <-plot(rr.LMR,
          legacy.axes = TRUE,
          col = "red",
          print.auc=F,add = T)

p.PLR <-plot(rr.PLR,
          legacy.axes = TRUE ,
          col = "navy",
          print.auc=F,add = T)
p.LCR<-plot(rr.LCR,
         legacy.axes = TRUE ,
         col = "gold",
         print.auc=F,add = T)

legend("bottomright",legend = c("Full Model(AUC=0.880)","Model 1(AUC=0.849)","Model 2(AUC=0.842)","Model 3(AUC=0.857)","Model 4(AUC=0.847)","Model 5(AUC=0.860)"),col=c("orange","cyan","blue","red","navy","gold"),lty=1,lwd = 2)

#####7.3.6.2 Merge ROC curves - test set#####
p.all.test <- plot(rr.test,
              legacy.axes = TRUE ,
              col = "purple",
              print.auc=F)
p.crp.test <-plot(rr.crp.test,
             legacy.axes = TRUE ,
             col = "green",
             print.auc=F,
             add = T)
p.SIRI.test <-plot(rr.SIRI.test,
              legacy.axes = TRUE ,
              col = "brown",
              print.auc=F,
              add = T)
p.LMR.test <-plot(rr.LMR.test,
             legacy.axes = TRUE ,
             col = "pink",
             print.auc=F,add = T)

p.PLR.test <-plot(rr.PLR.test,
             legacy.axes = TRUE ,
             col = "chocolate",
             print.auc=F,add = T)
p.LCR.test<-plot(rr.LCR.test,
            legacy.axes = TRUE ,
            col = "coral",
            print.auc=F,add = T)


legend("bottomright",legend = c("Full Model(AUC=0.846)","Model 1(AUC=0.884)","Model 2(AUC=0.875)","Model 3(AUC=0.867)","Model 4(AUC=0.885)","Model 5(AUC=0.848)"),col=c("purple","green","brown","pink","chocolate","coral"),lty=1,lwd = 2)

################  8.1 Lasso Regression: Cross Validation#################

library(glmnet)
set.seed(666)

x <- train[, c('NS', 'TT', 'eGFR', 'BUN', 'UPRO', 'CRP', 'SIRI', 'LMR', 'PLR', 'LCR', 'PNI')]
y <- train$AKI

x_matrix <- as.matrix(x)

y <- as.factor(y)
cv_fit <- cv.glmnet(x_matrix, y, alpha = 1,nfolds=10, family = "binomial")

best_lambda <- cv_fit$lambda.min
print(best_lambda)
lasso_best_fit <- glmnet(x_matrix, y, alpha = 1, lambda = best_lambda, family = "binomial")
print(coef(lasso_best_fit))

plot(cv_fit)

cv_fit$lambda.min

cv_fit$lambda.1se
##Obtain the model coefficients under lambda. 1se 
lasso_best_fit1 <- glmnet(x_matrix, y, alpha = 1, lambda = cv_fit$lambda.1se, family = "binomial")
print(coef(lasso_best_fit1))
plot(cv_fit)
### 9Building a new model: Lasso regression ######
#eGFR BUN CRP 
fit.lasso <-lrm(AKI~eGFR+BUN+CRP,data=train_nom,x=T,y=T)  
fit.lasso
fit.lasso2<-glm(AKI~eGFR+BUN+CRP,data=train_nom, family = binomial)
fit.lasso2 #AIC: 246
#### 9.1 Draw a column chart: lasso#######
library(rms)
train_nom <-train[,c('No','AKI','NS','TT','eGFR','BUN','UPRO','CRP','SIRI','LMR','PLR','LCR','PNI')]
dd <- datadist(train_nom)
options(datadist="dd")
nom2 <- nomogram(fit.lasso, fun=plogis,
                 fun.at=c(0.001,0.01,0.1,0.25,0.5,0.75,0.9,0.99),
                 lp=F, 
                 funlabel="Risk of AKI") 

plot(nom2,cex.var=1, xfrac=.3)

######## 9.2.1Construct calibration curve Lasso regression#######
cal=calibrate(fit.lasso,method = "boot",B=1000)
plot(cal,xlim = c(0,1.0),ylim = c(0,1.0),xlab = "Predicted Probability",ylab = "observed Probability")
plot(cal,
     xlim = c(0,1),
     ylim = c(0,1),
     xlab = "Prediced Probability",
     ylab = "Observed Probability",
     cex.lab=1.2, cex.axis=1, cex.main=1.2, cex.sub=0.8,
     legend = FALSE
) 
lines(cal[,c("predy","calibrated.corrected")], 
      type = 'l', 
      lwd = 3, 
      pch = 16, 
      col = "#2166AC") 
lines(cal[,c("predy","calibrated.orig")],type="l",pch=16,lwd=3,col="tomato")
abline(0,1,
       lty = 2, 
       lwd = 2, 
       col = "#224444") 
legend(0.6,0.2,
       c("Apparent","Bias-corrected","Ideal"), 
       lty = c(1,1,2), 
       lwd = c(3,3,3), 
       col = c("tomato","#2166AC","black"), 
       bty = "n"
)

######## 9.2.3hosmer-lemeshow test ####
library(ResourceSelection)
##Traing set:
model_glm <- glm(AKI~eGFR+BUN+CRP, data=train_nom, family = binomial)
# hosmer-lemeshow
p.hoslem <- hoslem.test(model_glm$y, fitted(model_glm), g=10)$p.value
p.hoslem
##test set
data1<-test_nom[,c('AKI','predict')]
head(data1)
dim(data1) 

data1$AKI<-as.numeric(as.character(data1$AKI))
p.test.hoslem <- hoslem.test(data1$AKI, data1$predict, g=10)$p.value
p.test.hoslem
#[1] 0.4991003

####### 9.3.1 ROC-lasso####
library(pROC)
train_nom$AKI<-factor(train_nom$AKI)
predict <-predict(fit.lasso2,type = "response") 
train_nom$predict<-predict

rr.lasso<-roc(train_nom$AKI, train_nom$predict,smooth = F)
rrc.lasso <- roc(train_nom$AKI, train_nom$predict,ci = TRUE, of = "auc") 
ci(rr.lasso, of = "auc")
p.lasso.train <-plot(rrc.lasso,
                   legacy.axes = TRUE ,
                   col = "#006666",
                   print.auc=T,
                   print.auc.x=0.6,print.auc.y=0.3,
                   print.auc.cex=1.3,
                   main="ROC Curve for Model 6 on Training Set")

###### 9.3.2 ROC-test set-lasso####
test_nom <-test[,c('AKI','NS','TT','eGFR','BUN','UPRO','CRP','SIRI','LMR','PLR','LCR','PNI')]
test_nom$NS<-ifelse(test_nom$NS==0,'No','Yes')
test_nom$TT <-ifelse(test_nom$TT==0,'T0',
                     if_else(test_nom$TT==1,'T1','T2'))

test_nom$predict <- predict(fit.lasso2, type="response",newdata = test_nom)
dim(test_nom) ## 217,13
rr.lasso.test<-roc(test_nom$AKI, test_nom$predict,smooth = F) 
rrc.lasso.test <- roc(test_nom$AKI, test_nom$predict,ci = TRUE, of = "auc") 
ci(rr.lasso.test, of = "auc")  
p.lasso.test <-plot(rrc.lasso.test,
                  legacy.axes = TRUE ,
                  col = "#99CCFF",
                  print.auc=T,
                  print.auc.x=0.6,print.auc.y=0.3,#print.auc.col="firebrick",
                  print.auc.cex=1.3,
                  main="ROC Curve for Model 6 on Test Set")

###### 9.4.1 Merge ROC Curve - Training Set ####
p.all<- plot(rr,
             legacy.axes = TRUE ,
             col = "orange",
             print.auc=F)
p.crp <-plot(rr.crp,
             legacy.axes = TRUE ,
             col = "cyan",
             print.auc=F,
             add = T)
p.SIRI <-plot(rr.SIRI,
              legacy.axes = TRUE ,
              col = "blue",
              print.auc=F,
              add = T)
p.LMR <-plot(rr.LMR,
             legacy.axes = TRUE ,
             col = "red",
             print.auc=F,add = T)

p.PLR <-plot(rr.PLR,
             legacy.axes = TRUE ,
             col = "navy",
             print.auc=F,add = T)
p.LCR<-plot(rr.LCR,
            legacy.axes = TRUE ,
            col = "gold",
            print.auc=F,add = T)
p.lasso<-plot(rr.lasso,
            legacy.axes = TRUE ,
            col = "#006666",
            print.auc=F,add = T)

legend("bottomright",legend = c("Full Model(AUC=0.880)","Model 1(AUC=0.849)","Model 2(AUC=0.842)","Model 3(AUC=0.857)","Model 4(AUC=0.847)","Model 5(AUC=0.860)","Model 6(AUC=0.841)"),col=c("orange","cyan","blue","red","navy","gold","#006666"),lty=1,lwd = 2)
#####9.4.2 Merge ROC Curve - Test Set - Lasson Additional: 7######

p.all.test <- plot(rr.test,
                   legacy.axes = TRUE ,
                   col = "purple",
                   print.auc=F)
p.crp.test <-plot(rr.crp.test,
                  legacy.axes = TRUE ,
                  col = "green",
                  print.auc=F,
                  add = T)
p.SIRI.test <-plot(rr.SIRI.test,
                   legacy.axes = TRUE ,
                   col = "brown",
                   print.auc=F,
                   add = T)
p.LMR.test <-plot(rr.LMR.test,
                  legacy.axes = TRUE ,
                  col = "pink",
                  print.auc=F,add = T)

p.PLR.test <-plot(rr.PLR.test,
                  legacy.axes = TRUE ,
                  col = "chocolate",
                  print.auc=F,add = T)
p.LCR.test<-plot(rr.LCR.test,
                 legacy.axes = TRUE,
                 col = "coral",
                 print.auc=F,add = T)
p.lasso.test<-plot(rr.lasso.test,
                 legacy.axes = TRUE ,
                 col = "#99CCFF",
                 print.auc=F,add = T)

legend("bottomright",legend = c("Full Model(AUC=0.846)","Model 1(AUC=0.884)","Model 2(AUC=0.875)","Model 3(AUC=0.867)","Model 4(AUC=0.885)","Model 5(AUC=0.848)","Model 6(AUC=0.889)"),col=c("purple","green","brown","pink","chocolate","coral","#99CCFF"),lty=1,lwd = 2)

#####10 DCA-Full model##########
library(rmda)
train_nom <-train[,c('No','AKI','NS','TT','eGFR','BUN','UPRO','CRP','SIRI','LMR','PLR','LCR','PNI')]
head(train_nom)
str(train_nom)
train_nom$AKI<-factor(train_nom$AKI)
train_nom$AKI<-as.numeric(as.character(train_nom$AKI))
train_nom$NS<-as.numeric(as.character(train_nom$NS))
train_nom$TT<-as.numeric(as.character(train_nom$TT))
set.seed(123)

fit3 <- decision_curve(AKI ~eGFR+BUN+UPRO+CRP+SIRI+LMR+PLR+LCR+NS+TT+PNI, 
                       data = train_nom, 
                       family = binomial(link ='logit'),
                       study.design = "cohort", 
                       bootstraps = 1000 
)
## Note:  The data provided is used to both fit a prediction model and to estimate the respective decision curve. This may cause bias in decision curve estimates leading to over-confidence in model performance.
plot_decision_curve(fit3, curve.names = "Prediction Model",
                    ylim = c(0, 0.1),
                    cost.benefit.axis = F, 
                    confidence.intervals = "none", 
                    standardize=F,lwd = c(2,2,2) , lty = c(1,1,1)
)
##Standardize
plot_decision_curve(fit3, curve.names = "Prediction Model",
                    cost.benefit.axis = F, 
                    confidence.intervals = "none" ,
                    lwd = c(2,2,2) , lty = c(1,1,1)
)
decision_curve_results <- fit3$derived.data


find_threshold_zero_net_benefit <- function(results) {

  index <- which.min(abs(results$NB)) 
  threshold <- results$thresholds[index]
  return(threshold)
}

threshold_zero_net_benefit <- find_threshold_zero_net_benefit(decision_curve_results)
print(threshold_zero_net_benefit)

#########11 DCA collection#########
set.seed(123)
fit.crp.3 <- decision_curve(AKI ~NS+TT+eGFR+BUN+UPRO+CRP+PNI, 
                            data = train_nom, 
                            family = binomial(link ='logit'),
                            study.design = "cohort", 
                            bootstraps = 1000  
)
fit.siri.3 <- decision_curve(AKI ~NS+TT+eGFR+BUN+UPRO+SIRI+PNI, 
                            data = train_nom, 
                            family = binomial(link ='logit'),
                            study.design = "cohort", 
                            bootstraps = 1000 
)

fit.lmr.3 <- decision_curve(AKI ~NS+TT+eGFR+BUN+UPRO+LMR+PNI, 
                            data = train_nom, 
                            family = binomial(link ='logit'),
                            study.design = "cohort", 
                            bootstraps = 1000 
)
fit.plr.3 <- decision_curve(AKI ~NS+TT+eGFR+BUN+UPRO+PLR+PNI, 
                            data = train_nom,
                            family = binomial(link ='logit'),
                            study.design = "cohort", 
                            bootstraps = 1000 
)
fit.lcr.3 <- decision_curve(AKI ~NS+TT+eGFR+BUN+UPRO+LCR+PNI, 
                            data = train_nom, 
                            family = binomial(link ='logit'),
                            study.design = "cohort", 
                            bootstraps = 1000 
)
fit.lasso.3 <- decision_curve(AKI ~eGFR+BUN+CRP, 
                            data = train_nom, 
                            family = binomial(link ='logit'),
                            study.design = "cohort", 
                            bootstraps = 1000 
)

plot_decision_curve(list(fit3, fit.crp.3,fit.siri.3,fit.lmr.3,fit.plr.3,fit.lcr.3,fit.lasso.3),
                    curve.names = c("Full Model", "Model 1","Model 2","Model 3","Model 4","Model 5","Model 6"), 
                    xlim = c(0, 1), 
                    ylim = c(0, 0.1),
                    legend.position = "topright", 
                    col = c("orange","cyan","blue","red","navy","gold","#006666"), 
                    confidence.intervals = "none",
                    standardize=F,
                    cost.benefit.axis = F,
                    lty = c(1,1,1,1,1,1,1), 
                    lwd = c(2,2,2,2,2,2,2,2,1) 
)

##### 12 Calculation of NRI##########
library(nricens)
## Loading required package: survival
train_nom <-train[,c('No','AKI','NS','TT','eGFR','BUN','UPRO','CRP','SIRI','LMR','PLR','LCR','PNI')]
z.std = as.matrix(subset(train_nom, select = c(NS,TT,eGFR,BUN,UPRO,CRP,SIRI,LMR,PLR,LCR,PNI)))
z.new = as.matrix(subset(train_nom, select = c(NS,TT,eGFR,BUN,UPRO,CRP,PNI)))
# Establish two models that need to be compared
mstd = glm(AKI~NS+TT+eGFR+BUN+UPRO+CRP+SIRI+LMR+PLR+LCR+PNI, data=train_nom, family = binomial, x=TRUE)
mnew = glm(AKI~NS+TT+eGFR+BUN+UPRO+CRP+PNI,data=train_nom, family = binomial, x=TRUE)
# Extract the predicted probability of the model
p.std = mstd$fitted.values
p.new = mnew$fitted.values
train_nom$predict1 <-predict(fit2,type = "response") 
train_nom$predict2 <-predict(fit.crp2,type = "response") 

###2. Calculate NRI##########
nribin(mdl.std = mstd, mdl.new = mnew, 
       cut = c(0.3,0.7), 
       niter = 500, 
       updown = 'category')
###Attention: Repeat the above steps for the comparison of other models (note changing some indicators)##

#########13: Calculation of IDI: training set##########
library(PredictABEL) 
train_nom <-train[,c('No','AKI','NS','TT','eGFR','BUN','UPRO','CRP','SIRI','LMR','PLR','LCR','PNI')]
train_nom_matrix<- as.matrix(train_nom)
##Model construction:
fit2<-glm(AKI~NS+TT+eGFR+BUN+UPRO+CRP+SIRI+LMR+PLR+LCR+PNI, data=train_nom, family = binomial)
fit.crp2<-glm(AKI~NS+TT+eGFR+BUN+UPRO+CRP+PNI,data=train_nom, family = binomial)
fit.SIRI2<-glm(AKI~NS+TT+eGFR+BUN+UPRO+SIRI+PNI,data=train_nom, family = binomial)
fit.LMR2<-glm(AKI~NS+TT+eGFR+BUN+UPRO+LMR+PNI,data=train_nom, family = binomial)
fit.PLR2<-glm(AKI~NS+TT+eGFR+BUN+UPRO+PLR+PNI,data=train_nom, family = binomial)
fit.LCR2<-glm(AKI~NS+TT+eGFR+BUN+UPRO+LCR+PNI,data=train_nom, family = binomial)
fit.lasso2<-glm(AKI~eGFR+BUN+CRP,data=train_nom, family = binomial)

##Extract predicted values:
predRisk1 <- predRisk(fit2)
predRisk2 <- predRisk(fit.crp2)
predRisk3 <- predRisk(fit.SIRI2)
predRisk4 <- predRisk(fit.LMR2)
predRisk5 <- predRisk(fit.PLR2)
predRisk6 <- predRisk(fit.LCR2)
predRisk7 <- predRisk(fit.lasso2)

#NRI and IDI:
##Comparison between Overall Model and Model 1
reclassification(data = train_nom_matrix,
                 cOutcome = 2, 
                 predrisk1 =predRisk1 ,
                 predrisk2 = predRisk2,
                 cutoff = c(0,.1,1)
)

##Comparison between Overall Model and Model 2
reclassification(data = train_nom_matrix,
                 cOutcome = 2, 
                 predrisk1 =predRisk1 ,
                 predrisk2 = predRisk3,
                 cutoff = c(0,.1,1)
)


##Comparison between Overall Model and Model 3
reclassification(data = train_nom_matrix,
                 cOutcome = 2, 
                 predrisk1 =predRisk1 ,
                 predrisk2 = predRisk4,
                 cutoff = c(0,.1,1)
)


##Comparison between Overall Model and Model 4
reclassification(data = train_nom_matrix,
                 cOutcome = 2, 
                 predrisk1 =predRisk1 ,
                 predrisk2 = predRisk5,
                 cutoff = c(0,.1,1)
)

##Comparison between Overall Model and Model 5
reclassification(data = train_nom_matrix,
                 cOutcome = 2, 
                 predrisk1 =predRisk1 ,
                 predrisk2 = predRisk6,
                 cutoff = c(0,.1,1)
)

##Comparison between Overall Model and Model 6
reclassification(data = train_nom_matrix,
                 cOutcome = 2, 
                 predrisk1 =predRisk1 ,
                 predrisk2 = predRisk7,
                 cutoff = c(0,.1,1)
)

########13.1: IDI: test set##########################
library(PredictABEL)  
test_nom <-test[,c('AKI','NS','TT','eGFR','BUN','UPRO','CRP','SIRI','LMR','PLR','LCR','PNI')]
##Set data as a matrix
test_nom_matrix<- as.matrix(test_nom)
##Model construction
fit2<-glm(AKI~NS+TT+eGFR+BUN+UPRO+CRP+SIRI+LMR+PLR+LCR+PNI, data=train_nom, family = binomial)
fit.crp2<-glm(AKI~NS+TT+eGFR+BUN+UPRO+CRP+PNI,data=train_nom, family = binomial)
fit.SIRI2<-glm(AKI~NS+TT+eGFR+BUN+UPRO+SIRI+PNI,data=train_nom, family = binomial)
fit.LMR2<-glm(AKI~NS+TT+eGFR+BUN+UPRO+LMR+PNI,data=train_nom, family = binomial)
fit.PLR2<-glm(AKI~NS+TT+eGFR+BUN+UPRO+PLR+PNI,data=train_nom, family = binomial)
fit.LCR2<-glm(AKI~NS+TT+eGFR+BUN+UPRO+LCR+PNI,data=train_nom, family = binomial)
fit.lasso2<-glm(AKI~eGFR+BUN+CRP,data=train_nom, family = binomial)
##Extract predicted values
predRisk1<- predict(fit2, type="response",newdata = test_nom)
predRisk2 <- predict(fit.crp2, type="response",newdata = test_nom)
predRisk3 <- predict(fit.SIRI2, type="response",newdata = test_nom)
predRisk4 <- predict(fit.LMR2, type="response",newdata = test_nom)
predRisk5 <- predict(fit.PLR2, type="response",newdata = test_nom)
predRisk6 <- predict(fit.LCR2, type="response",newdata = test_nom)
predRisk7 <- predict(fit.lasso2, type="response",newdata = test_nom)

##Comparison between Overall Model and Model 1
reclassification(data = test_nom_matrix,
                 cOutcome = 1, 
                 predrisk1 =predRisk1 ,
                 predrisk2 = predRisk2,
                 cutoff = c(0,.1,1)
)


##Comparison between Overall Model and Model 2
reclassification(data = test_nom_matrix,
                 cOutcome = 2, 
                 predrisk1 =predRisk1 ,
                 predrisk2 = predRisk3,
                 cutoff = c(0,.1,1)
)

##Comparison between Overall Model and Model 3
reclassification(data = test_nom_matrix,
                 cOutcome = 2, 
                 predrisk1 =predRisk1 ,
                 predrisk2 = predRisk4,
                 cutoff = c(0,.1,1)
)

##Comparison between Overall Model and Model 4
reclassification(data = test_nom_matrix,
                 cOutcome = 2, 
                 predrisk1 =predRisk1 ,
                 predrisk2 = predRisk5,
                 cutoff = c(0,.1,1)
)

##Comparison between Overall Model and Model 5
reclassification(data = test_nom_matrix,
                 cOutcome = 2,  
                 predrisk1 =predRisk1 ,
                 predrisk2 = predRisk6,
                 cutoff = c(0,.1,1)
)

reclassification(data = test_nom_matrix,
                 cOutcome = 2, 
                 predrisk1 =predRisk1 ,
                 predrisk2 = predRisk7,
                 cutoff = c(0,.1,1)
)

#### 14 Kaplan-Meier analysis :the effect of the presence of AKI on the incidence of composite endpoint events in IgAN patients during the follow-up period####
fit1 <- survfit(Surv(ESRDtime, END) ~ AKI, data = Iga.END)
fit1
summary(fit1)$table
output <- data.frame(time = fit1$time,
                     n.risk = fit1$n.risk,
                     n.event = fit1$n.event,
                     n.censor = fit1$n.censor,
                     surv = fit1$surv,
                     upper = fit1$upper,
                     lower = fit1$lower)
head(output)
# Log rank test for comparing survival curves - meaning of p-value in the graph Log rank P
surv_diff <- survdiff(Surv(ESRDtime, END) ~ AKI, data = Iga.END)
surv_diff
surv_diff$pvalue 

##Visualization result: 
ggsurvplot(fit1,
           data = Iga.END,
           pval = 'Log-rank P = 0.006', 
           pval.size=5.6,
           pval.coord = c(10, 0.3),  
           conf.int = F, 
           palette = c("#E7B800", "#2E9FDF"),
           legend.title = "UHR quartiles",  
           legend.labs = c("non-AKI", "AKI"), 
           xlab = "Follow-up time(months)",
           ylab = "Survival probability", 
           size = 1,
           censor.size = 1.5,
           ylim = c(0.2, 1))
